# Supplementary material for: Differential genetic interactions of yeast stress response MAPK pathways
Source: Mol Syst Biol. 2015 Apr 17;11(4):800. doi: 10.15252/msb.20145606 (PMC4422557; doi:10.15252/msb.20145606)
Supplement: Supplementary file 7 [file msb0011-0800-sd7.xls]

## Sheet: Screen 1
Query Gene	Array Gene	Zymolyase (ZY)	Sorbitol (SO)	H2O2 (OX)	No Stress (DMSO)	Z-score difference (ZY-DMSO)	Z-score difference (SO-DMSO)	Z-score difference (OX-DMSO)
BUD14	YPL150W	2.44293	2.44084	3.21486	2.21453	0.248944	0.299505	1.318
BUD14	SAT4	2.45308	-0.596162	-0.0677902	0.0429554	2.6454	-0.97684	-0.140263
BUD14	YLR217W	-0.00898718	0.345022	0.329593	-0.0703098	0.0862569	0.542213	0.493003
BUD14	ADH1	-2.06438	-0.369341	-2.54669	-3.50198	1.49132	4.37134	1.19013
BUD14	FKH2	0.893068	0.839286	1.12664	1.29093	-0.426723	-0.718833	-0.215632
BUD14	PTK1	0.435723	-0.547767	-0.118614	-0.114689	0.601094	-0.680017	-0.00779283
BUD14	RIS1	-0.67834	-0.212945	-0.00441115	-0.139365	-0.545643	-0.16212	0.164434
BUD14	BEM4	1.27665	1.56943	1.19807	1.71727	-0.473491	-0.26979	-0.663946
BUD14	PRR1	-2.14039	-1.05763	-2.00046	-1.67278	-0.43734	0.815488	-0.39654
BUD14	SAP155	0.455266	-0.994635	-0.381327	-0.574322	1.1055	-0.663328	0.236412
BUD14	SPT21	1.75071	1.27173	2.06188	1.49091	0.289695	-0.375357	0.719025
BUD14	ELP4	0.988738	0.258846	0.739012	0.184233	0.881281	0.0513689	0.685068
BUD14	YNL226W	NA	NA	NA	NA	NA	NA	NA
BUD14	RIM1	0.991402	0.767194	1.14115	-0.387816	1.47353	1.6078	1.89317
BUD14	DBP3	1.56282	0.969877	2.09251	0.787533	0.856776	0.212535	1.64033
BUD14	ARV1	1.36149	0.391664	1.54187	0.931073	0.479465	-0.838884	0.763447
BUD14	IRS4	-4.22244	-2.36005	-3.3644	-2.00569	-2.08723	-0.569077	-1.63816
BUD14	RAD27	1.78803	1.78071	2.34132	1.55758	0.256859	0.285189	0.991375
BUD14	PDC1	0.230296	-0.556898	0.40492	-0.922224	1.2349	0.463876	1.64289
BUD14	ESC8	1.72486	0.826791	1.17729	0.888998	0.923055	-0.143717	0.356068
BUD14	YMR102C	1.2966	0.687633	0.689888	0.681457	0.677588	-0.0440989	0.0059334
BUD14	RAD55	-0.482038	-0.648635	-0.0996055	0.0100928	-0.496332	-1.00509	-0.138964
BUD14	RPA14	0.119486	0.67998	0.27704	0.137855	0.00237033	0.724873	0.169681
BUD14	YMR1	-0.648954	0.282074	-0.750658	0.128261	-0.796425	0.165465	-1.09289
BUD14	YOR024W	3.37317	3.53033	4.8238	3.73512	-0.569483	-0.366565	1.29576
BUD14	TIF1	0.08921	-0.255791	-0.306694	0.047144	0.0659865	-0.49253	-0.441727
BUD14	YPL183C	1.6783	0.658895	1.09356	0.860708	0.903066	-0.347089	0.286825
BUD14	REC114	0.0456033	-0.234763	-0.0514286	-1.00199	1.12445	1.04051	1.17124
BUD14	HAM1	0.976282	0.519447	1.93679	0.928477	0.0673332	-0.648953	1.26559
BUD14	MRPL10	-0.21098	-0.20864	-0.029955	0.12609	-0.333109	-0.538336	-0.19644
BUD14	ARO1	-1.13985	-0.600762	-0.26258	-1.15922	0.05013	0.740975	1.10474
BUD14	YLL007C	-1.65961	-1.16603	-1.13629	-0.665594	-0.98526	-0.778292	-0.581544
BUD14	DNF1	-1.24208	-1.05333	-1.0672	-0.965825	-0.251916	-0.189017	-0.123734
BUD14	IRE1	0.510486	0.134076	0.316874	0.40254	0.135334	-0.442872	-0.109161
BUD14	SOL2	1.12989	0.032963	0.127332	-0.0144419	1.24681	0.0121726	0.172892
BUD14	HOS3	-0.60077	0.0608535	-0.216106	0.166284	-0.78573	-0.208005	-0.477136
BUD14	SLA1	-4.53778	-1.22064	-3.16687	-2.07696	-2.32629	1.14633	-1.31034
BUD14	DOG2	-1.32465	-0.711418	-0.965237	-1.11017	-0.188794	0.511841	0.178485
BUD14	KSS1	0.0323632	0.52933	0.422481	0.517854	-0.489343	-0.0363782	-0.1212
BUD14	AGP1	-0.0669238	0.02602	-0.600089	-0.148577	0.107658	0.195407	-0.562855
BUD14	YBL086C	-0.775295	-0.706134	-1.44309	-0.483574	-0.277683	-0.3796	-1.18438
BUD14	YCR061W	1.26072	0.912546	0.0682841	0.316717	1.03133	0.814881	-0.311012
BUD14	SMY1	-0.727053	1.39443	1.1421	1.03013	-1.82798	0.486729	0.133329
BUD14	NUP60	NA	NA	NA	NA	NA	NA	NA
BUD14	NPY1	1.51214	0.556293	0.562005	0.781429	0.808015	-0.381063	-0.279251
BUD14	VAC7	-0.130995	-0.526611	0.540558	-0.47695	0.385874	-0.131532	1.25891
BUD14	YOL019W	-1.2443	0.139117	0.207368	-0.943755	-0.276732	1.50388	1.42461
BUD14	BYE1	-1.84441	-1.05125	-1.40817	-0.888915	-0.945895	-0.293194	-0.636475
BUD14	ALT1	2.76336	2.51717	2.46372	2.4376	0.351843	0.0759211	0.0164006
BUD14	POM34	1.04732	-0.51208	0.348869	0.494844	0.610183	-1.50671	-0.183951
BUD14	SLM1	0.207806	-0.270697	-0.610211	-0.866442	1.15251	0.794471	0.314946
BUD14	SAS3	1.62855	2.95399	3.06353	1.95467	-0.365874	1.47739	1.4641
BUD14	GOT1	0.674573	0.215471	-0.101192	0.620815	0.0737379	-0.640063	-0.898301
BUD14	RIM15	1.77804	0.474814	1.14199	0.640749	1.25283	-0.294823	0.622738
BUD14	PPS1	-0.468208	0.954127	-0.0878977	-0.113111	-0.352085	1.48136	0.0283423
BUD14	OST6	-3.28822	-0.894765	-1.79186	-2.03873	-1.18653	1.57146	0.305716
BUD14	CLN1	-0.623313	-0.685911	-0.827596	-0.191167	-0.43319	-0.768853	-0.785935
BUD14	BAS1	0.953498	-1.54785	-0.248514	-0.750077	1.81496	-1.20441	0.619073
BUD14	CBC2	0.631546	1.29423	0.885517	0.400354	0.264594	1.24906	0.602612
BUD14	CMP2	0.861649	0.647993	1.44673	1.14055	-0.296566	-0.770629	0.378664
BUD14	SGS1	-4.59451	-2.198	-3.53585	-2.84283	-1.52549	0.822813	-0.805623
BUD14	MNS1	-1.47792	-1.17869	-1.01814	-2.44178	1.01051	1.72263	1.74407
BUD14	CHD1	0.569129	0.541658	0.631062	0.591974	-0.00866112	-0.126395	0.0443035
BUD14	CUE1	-0.882848	-0.0890841	-0.928327	-0.876624	0.0187892	1.07842	-0.0648161
BUD14	YCR095C	-1.39443	-0.00313443	-0.636085	-0.223801	-1.19038	0.261775	-0.514207
BUD14	YNR004W	1.89006	0.918385	1.07693	0.790233	1.21184	0.13359	0.354207
BUD14	YPR084W	1.69878	-0.153729	0.934459	0.564681	1.24935	-1.09107	0.458196
BUD14	LRS4	2.83523	2.55166	2.76778	2.35833	0.531047	0.249255	0.522595
BUD14	IES5	2.16217	2.32302	3.06057	2.13114	0.0216536	0.247062	1.22257
BUD14	HOM3	0.569631	0.616228	0.17588	0.833619	-0.268048	-0.369781	-0.827848
BUD14	PSH1	0.438661	0.395583	-0.177356	-0.216896	0.711775	0.826225	0.04611
BUD14	RDH54	0.806903	-0.102325	0.430821	1.2694	-0.497435	-2.05136	-1.05419
BUD14	GAC1	-0.527334	-0.623304	-0.166326	-0.791182	0.299242	0.180585	0.771972
BUD14	SPT2	0.201591	-0.601085	-0.538786	-0.652427	0.920684	0.0133839	0.139096
BUD14	KTR2	-0.499785	0.0250356	0.298258	-0.583801	0.112498	0.820977	1.09093
BUD14	BNI5	-0.13019	0.809142	0.396845	0.875644	-1.03708	-0.149975	-0.603887
BUD14	OPI3	-3.17469	-1.83046	-1.62879	-1.44323	-1.69587	-0.615505	-0.222834
BUD14	RTS1	-1.45289	-1.09245	-0.135846	-0.585206	-0.856179	-0.788059	0.554336
BUD14	MAC1	-2.18161	-0.781022	-1.10795	-1.08216	-1.07641	0.371781	-0.0309926
BUD14	MEH1	-0.924254	-1.76339	-2.01916	-2.40644	1.53477	0.831399	0.483738
BUD14	RTT107	0.12098	0.11386	0.429664	0.0506681	0.09572	0.034916	0.467075
BUD14	GDS1	1.41586	1.94965	2.44457	1.5016	-0.0852403	0.621682	1.1952
BUD14	ICS3	-0.640502	0.174332	0.371892	-0.197407	-0.444715	0.479412	0.703075
BUD14	BEM1	1.13198	0.66389	-0.484697	0.349136	0.857985	0.405423	-1.03698
BUD14	YNL228W	0.426815	-0.185154	0.303033	0.586636	-0.155999	-1.16797	-0.354627
BUD14	ECM21	0.277075	0.404017	0.563484	-0.203578	0.527663	0.819189	0.948325
BUD14	BOI1	1.58067	-0.487928	0.886093	-0.534788	2.29141	0.00695299	1.75914
BUD14	PRK1	1.20715	0.310064	0.457673	0.272673	1.02109	-0.00225355	0.226498
BUD14	PPE1	-0.820073	-0.482275	-1.09334	-0.542261	-0.263239	0.0257859	-0.680671
BUD14	DSS4	-0.873394	-0.247888	-0.553035	-0.434618	-0.430391	0.212886	-0.149777
BUD14	CIN2	0.84791	1.06303	0.538809	0.679466	0.197099	0.505659	-0.180667
BUD14	YCK1	-5.05082	-2.5524	-3.28902	-2.54704	-2.23457	-0.0782345	-0.886038
BUD14	PTC1	-3.77108	-7.69428	-9.60082	-11.5706	2.26583	0.233703	0.736349
BUD14	STE50	4.24354	3.46772	4.52348	3.46081	0.848356	-0.0275694	1.39155
BUD14	COG6	-3.8782	-1.00953	-1.30211	-0.360723	-3.48938	-0.991161	-1.16203
BUD14	SRN2	-5.97305	-7.55566	-5.43479	-7.83996	0.928335	-0.406348	1.20895
BUD14	SIC1	-3.06596	-1.55011	-1.5438	-2.28586	-0.718756	0.975505	0.910985
BUD14	LAG1	0.619543	0.666154	0.122369	0.944904	-0.334064	-0.459167	-1.03411
BUD14	YOR154W	-0.371583	-0.393631	0.213842	-0.897167	0.571039	0.662174	1.37486
BUD14	PSP1	-0.0344997	0.135415	-0.82434	-0.890568	0.922842	1.42192	0.0806234
BUD14	ATP10	0.404039	0.412888	0.00813729	-0.0107953	0.458379	0.554243	0.0205535
BUD14	YNL324W	0.69685	-0.13095	0.571438	0.361306	0.376841	-0.765269	0.257664
BUD14	YLR414C	0.471122	0.0229563	1.11791	-0.0892698	0.6116	0.105555	1.50629
BUD14	KCC4	-0.55736	-0.106095	-0.292623	-0.377379	-0.16775	0.334696	0.102183
BUD14	SST2	-5.41322	-3.74283	-4.96949	-6.58826	0.765311	1.89358	1.0791
BUD14	OPY2	2.40665	1.51289	1.67455	1.45413	1.06477	0.0352972	0.270294
BUD14	UBC4	-1.72791	-0.832861	-1.1644	-0.869771	-0.846426	-0.0073219	-0.360864
BUD14	HOR2	0.118021	-0.402589	-0.722715	0.119784	0.01985	-0.808656	-1.04773
BUD14	PFK27	-1.69797	-0.795538	-0.797134	-0.320555	-1.37698	-0.741767	-0.588799
BUD14	ALP1	NA	NA	NA	NA	NA	NA	NA
BUD14	NCS2	-0.258505	-0.059673	1.2092	0.174385	-0.433973	-0.393306	1.29056
BUD14	YLR312C	-1.25966	-1.79766	-2.09361	-2.14225	0.928312	0.421315	0.0682296
BUD14	SET3	1.04407	-0.584621	0.166645	-0.0320692	1.17346	-0.852132	0.243505
BUD14	NUP42	0.853077	0.307868	-0.124353	-0.309713	1.24571	0.833575	0.226944
BUD14	UBX7	0.318998	0.0422042	-0.408651	-0.137353	0.502081	0.202552	-0.339367
BUD14	FPS1	0.191961	0.168954	0.432903	-0.292416	0.531584	0.608536	0.896559
BUD14	PML1	1.77952	0.380711	1.28185	0.509268	1.3983	-0.241321	0.962349
BUD14	SKM1	-0.767019	0.14667	-0.36488	0.319287	-1.12179	-0.304793	-0.851374
BUD14	LPP1	-0.576552	0.916329	0.474977	0.124665	-0.716427	1.10016	0.431504
BUD14	DCR2	-1.1541	-1.24582	-1.14592	-0.581276	-0.569591	-1.01374	-0.69741
BUD14	OAC1	-0.69981	-1.06702	-1.43336	-0.840087	0.170921	-0.385869	-0.727292
BUD14	SIP1	0.523327	0.0619509	-0.00416824	0.0951301	0.472446	-0.103918	-0.126067
BUD14	PKH2	0.696971	0.195941	0.307311	0.7677	-0.0601676	-0.879803	-0.580844
BUD14	AIP1	-0.309024	0.294664	0.147807	-0.278747	-0.0101658	0.769942	0.526053
BUD14	RLF2	1.84685	1.05084	1.81984	0.579822	1.39477	0.633058	1.55827
BUD14	PHO8	0.264302	0.258134	-0.350384	0.0479845	0.249411	0.246624	-0.49695
BUD14	GUP1	-2.21174	0.304624	-1.05997	-1.05833	-1.13099	1.90736	-0.00137524
BUD14	VPS27	-3.25792	-3.51351	-3.96919	-6.02203	2.09901	2.19381	1.88464
BUD14	SMK1	-1.21886	-0.845378	-0.694799	-1.83058	0.65434	1.34449	1.39424
BUD14	RHB1	0.241852	0.653101	-0.101291	0.180956	0.0858071	0.624058	-0.352946
BUD14	MNN5	0.364115	-0.566804	0.868452	0.510365	-0.132243	-1.6079	0.443563
BUD14	KIN2	-1.36366	-0.32632	-0.701567	-0.636551	-0.712558	0.390802	-0.0812358
BUD14	RXT3	-2.86598	-2.05568	-2.08007	-1.95589	-0.871049	-0.211627	-0.143812
BUD14	OPI10	-0.798426	-0.47002	-0.802352	-0.465811	-0.320148	-0.0621825	-0.416096
BUD14	FRE4	-0.180953	0.0845339	-0.148838	-0.592558	0.45498	0.919307	0.547341
BUD14	GET2	-2.88048	-4.48423	-2.67845	-5.96465	2.71867	0.903457	3.55851
BUD14	HMG2	-0.630276	-0.181391	-0.225011	0.418195	-1.08196	-0.919889	-0.800578
BUD14	PIG1	0.451543	0.787499	0.56582	0.389353	0.0871692	0.526904	0.215915
BUD14	CLB3	-1.14871	-1.20615	-0.370878	-0.880346	-0.243854	-0.52969	0.627254
BUD14	DUN1	0.329082	-0.39904	0.178719	-0.273799	0.656326	-0.236543	0.558251
BUD14	ASK10	-0.051018	-0.0297887	0.446683	0.695341	-0.763944	-1.10075	-0.31584
BUD14	MSH6	-0.310641	0.471835	0.0180536	-0.0639336	-0.237989	0.715716	0.0987488
BUD14	SEL1	-1.47537	-0.375953	-1.84959	-1.41143	-0.0349923	1.42538	-0.531586
BUD14	PPZ2	1.32191	1.26182	1.42293	2.00113	-0.760962	-1.15467	-0.752018
BUD14	KNS1	-2.87115	-1.27232	-1.36807	-1.13463	-1.70095	-0.260772	-0.285783
BUD14	BFA1	-5.49796	-3.49252	-5.04674	-3.28576	-1.62698	-0.349991	-1.75344
BUD14	RIC1	-5.70305	-12.7332	-10.8088	-7.60349	0.93859	-1.9602	-0.609965
BUD14	STD1	0.214538	0.607712	1.14603	0.630788	-0.416457	-0.0867121	0.64026
BUD14	GUT1	0.0830153	0.0201527	0.163119	0.208075	-0.109937	-0.326842	-0.0586761
BUD14	SYC1	-0.276122	-0.395328	0.66826	0.315198	-0.600744	-1.07971	0.434914
BUD14	MDM30	-0.0414537	-0.783694	-1.06515	-1.65408	1.69987	1.18036	0.723259
BUD14	ERG3	-5.29512	-5.85593	-6.41375	-4.03353	-0.596852	-1.80032	-1.51484
BUD14	KRE11	-2.20243	-0.815186	-0.721751	-1.88594	-0.274952	1.46681	1.42911
BUD14	UBP15	NA	-3.05424	NA	-2.98562	NA	-0.161362	NA
BUD14	PDR8	-0.287896	-0.504588	-0.814247	-0.733489	0.487973	0.268138	-0.100649
BUD14	RPL20B	NA	NA	NA	NA	NA	NA	NA
BUD14	MON1	-0.635343	-0.311916	-1.13537	-0.668559	0.0597451	0.457665	-0.576755
BUD14	MSG5	-5.56493	-4.41627	-6.13182	-7.39032	1.00066	1.50087	0.711942
BUD14	PTK2	-1.28903	-0.995341	-1.71088	-2.27469	1.03256	1.74565	0.693105
BUD14	TOP3	-1.65488	-3.03624	-3.08807	-2.15964	0.546158	-1.28561	-1.11342
BUD14	DNM1	-1.71588	-1.00352	-1.02562	-0.774779	-0.931196	-0.388471	-0.310409
BUD14	SIR1	-0.395883	-0.0767805	-0.386178	0.496204	-0.917345	-0.881567	-1.09719
BUD14	CSF1	2.33834	4.04453	2.19339	1.59421	0.831608	3.76315	0.755126
BUD14	LGE1	1.22991	-0.209754	0.880399	-0.372146	1.7081	0.177824	1.55038
BUD14	YKR077W	-1.74221	0.190816	0.239806	-0.54971	-1.18805	1.01069	0.97617
BUD14	VHS1	-0.14014	-0.536618	0.350969	0.420184	-0.568116	-1.4345	-0.0887599
BUD14	YPR063C	1.5796	1.83143	2.03583	1.86716	-0.322737	-0.102067	0.204044
BUD14	PDR16	0.595677	0.751288	0.992093	0.928138	-0.3417	-0.310723	0.0754271
BUD14	KRE1	-10.3401	-3.7971	-7.79174	-6.3563	-0.507198	1.68596	-0.367616
BUD14	THI6	1.03857	0.152439	1.03422	0.644842	0.439422	-0.765481	0.482722
BUD14	EGD1	-0.0856217	-0.359816	-0.126878	-0.116087	0.0537747	-0.407239	-0.016308
BUD14	DYN3	0.821564	1.06457	1.33853	0.807309	0.0312459	0.321671	0.662925
BUD14	EAF7	-0.093193	-0.712077	-1.10719	-0.654279	0.61233	-0.143206	-0.559615
BUD14	ARP6	-0.530016	-0.219075	-0.252484	-0.250835	-0.272172	-0.0103654	-0.00497037
BUD14	YLR111W	-0.580089	0.0869294	0.648676	0.124122	-0.719578	-0.109699	0.647585
BUD14	YMR291W	-0.508367	0.185037	0.427536	-0.34493	-0.150335	0.707357	0.955026
BUD14	SGF11	-0.577204	0.41023	-0.339369	0.618174	-1.2366	-0.356021	-1.19039
BUD14	DOM34	-4.2146	-2.09355	-3.47894	-3.39594	-0.645867	1.73406	-0.067019
BUD14	NKP2	1.65232	0.756099	0.912316	0.716412	1.03251	0.00471861	0.240575
BUD14	YHL029C	0.441425	0.000349226	0.0753741	-0.169814	0.665123	0.189019	0.301137
BUD14	PHO13	2.46958	1.69029	1.96463	1.78318	0.776383	-0.187579	0.220408
BUD14	TWF1	-1.43988	-1.07771	-1.53163	0.0455911	-1.51732	-1.67195	-1.94618
BUD14	CHO2	4.99621	5.45081	5.83554	4.27462	0.492753	1.43356	1.23598
BUD14	YPL182C	1.93053	1.15103	2.16139	1.99239	-0.0701994	-1.30733	0.203835
BUD14	GSF2	-2.49775	-1.45864	-1.51377	-2.05522	-0.401536	0.778332	0.665784
BUD14	PUB1	-0.0332757	0.403741	-0.446213	0.274332	-0.302096	0.130309	-0.896488
BUD14	VID30	0.0520542	0.214262	-0.146502	0.966194	-0.967385	-1.14848	-1.3828
BUD14	NUP53	-1.23789	-1.05082	-0.984645	-0.848069	-0.367946	-0.351175	-0.169487
BUD14	TOF2	0.304082	1.10821	0.746652	1.37015	-1.13081	-0.438544	-0.795695
BUD14	SCJ1	-1.51086	-0.481045	-0.84219	0.310125	-1.86573	-1.19589	-1.43193
BUD14	VPS5	-1.26449	-0.0713753	-0.151268	-0.424557	-0.846972	0.452677	0.335986
BUD14	NPR1	-2.32967	-0.786769	-1.64773	-0.661735	-1.6738	-0.239673	-1.20917
BUD14	TIF4632	0.282768	-0.0734167	-0.543767	-0.151612	0.478954	0.0565295	-0.489245
BUD14	SET5	0.253324	-1.26868	-1.01419	-0.88451	1.21944	-0.613128	-0.160977
BUD14	GPB1	0.674148	0.0133722	8.19316819505e-05	-0.32721	1.07578	0.434527	0.402956
BUD14	ASC1	-0.650068	0.350369	0.0435766	-0.637044	0.011727	1.36636	0.841127
BUD14	YAR1	0.459955	1.03188	0.970598	0.696793	-0.238844	0.435044	0.338076
BUD14	MSN1	0.551267	1.74199	1.74706	1.17761	-0.657815	0.782346	0.711222
BUD14	SSF1	-0.186054	-0.281088	0.209766	-0.399655	0.246552	0.11469	0.752831
BUD14	DEG1	-0.723999	0.619805	-0.951858	-0.507686	-0.199376	1.56816	-0.548832
BUD14	OPI1	-2.66254	-0.644074	-3.51576	-0.443897	-2.20841	-0.347487	-3.75072
BUD14	CHS5	2.02224	1.64987	1.29732	1.76767	0.283839	-0.224857	-0.613958
BUD14	HST1	-0.0642961	-1.44735	-0.283845	-0.351362	0.323885	-1.63276	0.0808045
BUD14	YOR342C	-0.610373	-1.00674	-1.48722	-1.89369	1.34151	1.20404	0.500799
BUD14	ERV41	0.63306	0.277664	0.48555	0.142204	0.538403	0.139026	0.422865
BUD14	ESC1	-0.0869925	-1.47585	-0.764898	-0.842668	0.817164	-0.969115	0.0948574
BUD14	YDL089W	2.60756	1.7873	1.88849	0.561541	2.28827	1.75953	1.66808
BUD14	SSK22	-0.148584	0.667449	1.39626	-0.476838	0.367241	1.59235	2.31995
BUD14	REX4	1.07894	-0.275686	-0.46362	0.601592	0.529377	-1.31994	-1.32392
BUD14	LCB4	-1.81678	-0.834265	-0.838149	-0.973737	-0.831004	0.139829	0.166161
BUD14	HHT1	0.736223	0.674668	-0.716907	-0.0293695	0.827602	0.958125	-0.855555
BUD14	NGL2	-1.68511	-0.574965	-0.989829	-0.609635	-1.06848	-0.0105372	-0.46993
BUD14	PPQ1	-0.788552	0.0177242	0.0323945	0.0638526	-0.875573	-0.122573	-0.0419369
BUD14	PEX22	0.464767	-0.342101	-0.347329	-0.498493	1.03568	0.16918	0.184537
BUD14	YNL056W	-2.00676	-1.16055	-1.45296	-0.844781	-1.15686	-0.515338	-0.745585
BUD14	TRM7	0.715642	0.264592	0.147303	-0.241199	1.02892	0.672528	0.478864
BUD14	RRM3	-1.50067	-0.987344	-1.81585	-1.03571	-0.444717	0.00521434	-0.956574
BUD14	YDL025C	1.26492	0.805295	0.704347	1.56702	-0.321944	-1.17697	-1.09781
BUD14	RSN1	1.06341	0.238697	-0.374691	0.0962122	1.05628	0.149145	-0.586901
BUD14	PPG1	-1.17512	-0.667679	-0.715304	-0.781712	-0.383275	0.10333	0.0808461
BUD14	PMT2	NA	NA	NA	NA	NA	NA	NA
BUD14	RIM21	-3.02018	-1.3579	-0.989093	-1.75217	-1.23048	0.491693	0.936933
BUD14	YMR269W	-0.953528	-0.431488	0.0864886	0.0546899	-1.03959	-0.756513	0.0365091
BUD14	BBC1	0.617652	0.428428	0.540042	0.33488	0.319364	0.0786463	0.2515
BUD14	HXK1	1.21288	0.0360986	0.722275	0.254713	1.04657	-0.371058	0.576909
BUD14	YOL159C	-0.782609	-0.701508	-0.639181	-0.936758	0.185326	0.277246	0.365936
BUD14	YPL144W	2.35666	3.3484	1.68798	3.20091	-1.03554	0.195856	-2.00247
BUD14	MUD1	-2.5285	-2.51599	-2.56533	-3.34798	0.875326	1.08218	0.973322
BUD14	YJR128W	0.533276	-0.179554	0.658242	-0.142454	0.73301	-0.109566	0.990035
BUD14	MET16	-0.314545	0.226434	0.0125363	0.10716	-0.422199	0.115709	-0.12027
BUD14	MIH1	-2.88592	-0.980467	-1.87541	-1.22546	-1.62456	0.286315	-0.790439
BUD14	UFD2	-5.83634	-3.44056	-3.77669	-5.736	0.273709	1.9973	1.80457
BUD14	ARF1	-6.13585	-3.1775	-3.30465	-2.19058	-3.04895	-1.43849	-1.33982
BUD14	YLR374C	1.10088	0.510895	0.786602	0.145205	1.04389	0.470696	0.792484
BUD14	RPS19B	0.945867	0.387161	0.55564	0.379462	0.625167	-0.0450292	0.215557
BUD14	SRP40	1.59922	0.897991	1.36014	0.604124	1.09727	0.374997	0.941615
BUD14	WHI4	1.24069	0.802321	1.28083	0.658265	0.642402	0.156757	0.774581
BUD14	BNI1	NA	NA	NA	NA	NA	NA	NA
BUD14	CNA1	1.03022	0.564943	1.13432	0.729585	0.339291	-0.29294	0.501954
BUD14	COX10	-1.13408	-0.526037	-1.1958	-1.17353	0.0706407	0.868711	-0.0266806
BUD14	TIM18	-0.361619	-0.300191	-0.521275	-0.122595	-0.229901	-0.311967	-0.497337
BUD14	SAC7	-1.6374	-0.0555832	-0.284841	-0.0937326	-1.57776	-0.00116102	-0.239923
BUD14	PSK1	NA	NA	NA	NA	NA	NA	NA
BUD14	IML2	0.500238	-0.0997487	0.294449	0.883883	-0.396756	-1.47315	-0.742357
BUD14	WHI3	NA	NA	NA	NA	NA	NA	NA
BUD14	NUP100	0.245683	0.211573	0.0660037	1.15012	-0.956945	-1.42033	-1.3615
BUD14	RPS29A	0.615538	0.931983	0.749186	0.051544	0.615392	1.21225	0.862235
BUD14	IOC2	0.283475	0.979582	1.1452	0.589079	-0.299987	0.515771	0.691422
BUD14	RTT109	-0.656945	-0.307752	-0.948904	0.752119	-1.46154	-1.58298	-2.1124
BUD14	PUS1	0.767072	0.987116	0.462314	1.39448	-0.677862	-0.653411	-1.17133
BUD14	YPR197C	-0.716943	-0.466545	-0.507229	0.287883	-1.03602	-1.14296	-0.988961
BUD14	PEX1	-2.25091	-1.336	-1.38876	-1.06732	-1.16152	-0.448025	-0.393749
BUD14	TAX4	1.63057	0.604269	0.515468	0.588513	1.14865	-0.0301439	-0.0960437
BUD14	EST1	2.07829	0.848582	1.81888	1.08426	1.11122	-0.396416	0.919857
BUD14	NAM7	1.01523	0.844777	0.785655	0.485991	0.58519	0.469568	0.370442
BUD14	PKR1	-2.49253	-1.98438	-1.7659	-1.14464	-1.3277	-1.2566	-0.761629
BUD14	NPT1	0.846464	0.170697	1.19364	0.8263	0.0376015	-1.00059	0.45592
BUD14	STB1	-0.107421	0.74426	0.807822	0.851317	-0.987504	-0.209053	-0.059058
BUD14	HHF2	-1.37274	-1.51806	-1.20051	-0.863702	-0.489754	-0.999383	-0.412608
BUD14	MID1	0.842141	0.740343	1.34239	1.61169	-0.833366	-1.33894	-0.348279
BUD14	TCB3	-0.491709	-1.44339	-0.34242	-1.00553	0.55882	-0.689882	0.81673
BUD14	SKI7	-0.971447	-0.542651	-0.32303	-0.521266	-0.442234	-0.0909626	0.242911
BUD14	MNN10	0.620858	0.715913	1.82963	-0.337054	1.03005	1.4608	2.70721
BUD14	LIA1	0.487429	0.326947	0.88058	0.712825	-0.226536	-0.615225	0.205344
BUD14	ALG12	0.748674	-0.163085	0.276557	-0.046698	0.85895	-0.223787	0.39795
BUD14	YGR071C	2.44674	2.5343	2.10891	2.11497	0.367984	0.593626	-0.0258025
BUD14	BST1	0.516347	-0.0416578	0.00327658	0.169566	0.386744	-0.36041	-0.209144
BUD14	YEL043W	0.989824	1.08995	2.1415	0.968712	0.0386211	0.12761	1.48939
BUD14	DPB4	0.854913	1.66726	0.0254659	0.24505	0.671914	2.01872	-0.275236
BUD14	PSR1	-0.0423045	0.628876	0.727524	1.03403	-1.11129	-0.643311	-0.388247
BUD14	YPR045C	0.826668	0.880588	1.4116	-0.18946	1.09133	1.4854	1.99928
BUD14	AIR1	0.979881	1.18575	1.09586	1.17963	-0.209976	-0.0424815	-0.113931
BUD14	RAD24	0.0234227	0.35304	-0.198118	-0.083376	0.134127	0.572586	-0.14522
BUD14	AVO2	-0.14717	0.98296	1.11749	0.162256	-0.304009	1.14247	1.19096
BUD14	IMP2'	-2.30678	-2.64617	-1.83501	-1.96887	-0.296477	-1.02254	0.167585
BUD14	MAK3	-0.919415	-1.09164	-1.418	-1.53025	0.654432	0.563108	0.138379
BUD14	MCM16	-0.145157	-0.595445	-0.41232	-0.970007	0.881809	0.477128	0.686719
BUD14	GGA1	0.62993	-0.36198	1.05846	0.81956	-0.188064	-1.75826	0.294387
BUD14	YNR020C	0.566836	0.816305	0.96567	0.690025	-0.116596	0.130862	0.340379
BUD14	MSI1	0.573402	-0.148745	0.434856	-0.45576	1.10505	0.386169	1.10155
BUD14	DBP1	1.35692	0.630495	1.50678	1.09555	0.294523	-0.730561	0.511363
BUD14	POM152	1.85563	2.03176	1.87276	2.17122	-0.377508	-0.257828	-0.409372
BUD14	PCL2	0.335739	0.465293	0.334571	0.033805	0.339536	0.565487	0.370061
BUD14	MKK1	1.40096	0.302074	1.65184	0.846019	0.615712	-0.84549	1.0098
BUD14	MSC1	0.0866325	0.247612	0.545176	0.592606	-0.510904	-0.553121	-0.0639825
BUD14	PHO90	0.373493	-0.629033	-0.266874	0.297497	0.101703	-1.39089	-0.702813
BUD14	ZDS1	-1.4208	-1.12818	-1.44015	-1.66033	0.277884	0.696823	0.273092
BUD14	DAK1	0.677073	0.111982	0.137508	0.0915084	0.638098	-0.0266257	0.0541197
BUD14	UBC13	-2.42599	-2.00122	-1.16183	-2.28465	-0.0990737	0.32645	1.37639
BUD14	ENT2	0.699549	1.6719	1.12757	0.552427	0.174164	1.60251	0.715236
BUD14	ELG1	0.557617	-0.470284	0.371665	-0.0912933	0.704778	-0.602098	0.571198
BUD14	CYT1	-0.0756142	-0.637219	-0.531768	-1.04879	1.03583	0.530221	0.636565
BUD14	YMR111C	0.500018	1.07692	0.808688	1.04655	-0.571967	-0.00664839	-0.302329
BUD14	SET2	-0.0140978	0.363012	-0.139904	0.13625	-0.136557	0.270556	-0.34539
BUD14	TAT1	-0.47767	0.177655	0.144296	0.149746	-0.63874	-0.015914	-0.00968409
BUD14	SER1	NA	-0.403256	0.555123	-0.0152615	NA	-0.615069	0.70442
BUD14	PCL8	1.17285	0.0370166	-0.796378	-0.516079	1.79955	0.740676	-0.346734
BUD14	STV1	0.0359563	-0.190718	-0.276158	-1.2635	1.37466	1.4789	1.21659
BUD14	PSK2	-0.339881	-0.00390092	0.14329	0.056506	-0.395548	-0.143142	0.104698
BUD14	NFT1	0.388243	0.299673	0.0777904	0.353554	0.0582209	-0.133741	-0.344905
BUD14	POA1	0.879367	1.62706	0.623445	1.06513	-0.183905	0.778725	-0.557435
BUD14	BCK2	-6.51078	-3.51115	-4.82412	-3.67561	-1.21502	0.145735	-1.10883
BUD14	UBX4	0.690157	0.112565	0.61608	0.184177	0.554322	-0.159285	0.532686
BUD14	ALG6	-4.36769	-1.5488	-2.3923	-1.92439	-2.30912	0.465243	-0.565566
BUD14	DOG1	-0.80741	-1.02826	0.0552854	-1.71145	0.954001	0.912752	2.17779
BUD14	CTK2	0.746341	-0.354349	1.47282	0.717895	0.0465102	-1.60081	0.945509
BUD14	YPR091C	-0.304443	-0.811204	-0.585177	-0.478582	0.205012	-0.537513	-0.132513
BUD14	DOA1	-3.24964	-2.47647	-2.41575	-1.64014	-1.57339	-1.24582	-0.943112
BUD14	MYO5	-1.65036	-1.05936	-1.8309	-1.95594	0.344699	1.20336	0.156816
BUD14	HCM1	0.78706	-0.276444	-0.517988	-0.388118	1.25875	0.10476	-0.16398
BUD14	ISW2	-0.423186	0.252099	-0.354039	-0.620812	0.230475	1.20141	0.327905
BUD14	PDE2	-0.511798	-0.653327	-0.144756	0.730581	-1.28608	-2.04979	-1.08845
BUD14	YGR058W	1.66646	1.80775	2.21724	1.49115	0.195166	0.425025	0.917591
BUD14	SLK19	-1.18238	-0.270477	-0.756652	-1.22444	0.0733058	1.30843	0.575851
BUD14	YBL009W	0.490448	0.104189	0.129205	0.16478	0.364519	-0.143408	-0.0470424
BUD14	NUT1	-2.63531	-0.640219	-2.24257	-0.498603	-2.12554	-0.263465	-2.13919
BUD14	YPR174C	-1.23049	-1.15128	-0.675236	-0.78963	-0.420092	-0.579165	0.140024
BUD14	GMH1	-0.685028	-0.664853	-0.0295114	0.199703	-0.909602	-1.30161	-0.287179
BUD14	SSK1	-0.0987502	-0.378872	0.142103	0.294793	-0.392556	-1.02661	-0.19228
BUD14	PIG2	0.693072	-0.160143	0.148503	-0.485413	1.26223	0.412468	0.783206
BUD14	YNK1	1.58734	1.15181	0.938734	1.13494	0.50352	-0.0266013	-0.25595
BUD14	RAD14	NA	3.37647	NA	6.25073	NA	-3.70088	NA
BUD14	YMR148W	-0.623037	-0.566337	-0.361982	-0.556997	-0.0433271	-0.0736813	0.238916
BUD14	RAD1	-0.59596	0.924687	0.450291	-0.809738	0.247248	2.44251	1.55966
BUD14	HST3	0.903969	-0.224979	1.22281	0.80067	0.127026	-1.53368	0.525137
BUD14	CHL1	0.518357	0.449931	0.722828	-0.326631	0.911178	1.0626	1.29853
BUD14	NHP6A	0.174026	-0.215497	-0.219227	-0.0117903	0.217304	-0.349582	-0.260172
BUD14	MSC3	-0.182193	-0.192131	-0.21679	-0.740657	0.60957	0.734092	0.646733
BUD14	NMD4	-0.952079	-0.558202	-0.764094	-0.116642	-0.842299	-0.692236	-0.805844
BUD14	LSB6	-0.484106	-0.995206	0.445646	0.0298755	-0.519334	-1.53286	0.512681
BUD14	VPS71	0.840936	1.11369	1.05727	0.608915	0.265486	0.682238	0.556538
BUD14	SUB1	-2.94669	-3.04614	-5.62032	-4.80156	1.87469	2.23702	-0.42615
BUD14	MSS18	-2.75202	-1.5119	-2.13518	-1.72285	-0.990634	0.231976	-0.500008
BUD14	MET14	-1.38354	0.074479	-1.37503	-0.821266	-0.544139	1.2343	-0.678819
BUD14	SRB2	NA	-1.69882	-1.45112	-1.97148	NA	0.319419	0.640014
BUD14	MRK1	-1.07326	-0.626283	-0.642596	-1.75127	0.723064	1.54433	1.36099
BUD14	PEA2	-0.487357	-0.475864	-1.00858	-0.954135	0.509972	0.625923	-0.0682042
BUD14	IES3	2.15988	0.566255	1.51807	1.6699	0.547246	-1.68216	-0.206224
BUD14	PUS4	NA	NA	NA	NA	NA	NA	NA
BUD14	RAD6	0.871179	0.316301	-0.307736	-0.741209	1.71898	1.46734	0.533531
BUD14	CMK1	0.815671	0.60329	0.409154	0.630936	0.214623	-0.0933692	-0.282202
BUD14	YIL042C	0.448031	-0.0630213	0.0871278	0.748333	-0.307108	-1.22497	-0.822899
BUD14	HOT1	-0.319084	-0.151697	0.0511168	0.775794	-1.13081	-1.39227	-0.901613
BUD14	HAT2	-1.02045	0.261009	-0.549081	-0.0833568	-0.947862	0.439978	-0.58048
BUD14	SNX4	-6.33272	-2.66319	-4.73952	-2.59136	-2.88165	-0.170351	-2.46323
BUD14	RPS10B	0.695008	-0.541115	0.0489789	-0.571594	1.35499	-0.016549	0.76666
BUD14	DMA2	-1.15226	-0.414694	-0.512795	-0.583048	-0.565839	0.186413	0.0855869
BUD14	YPL261C	-1.02149	-1.34281	-1.66895	-2.6058	1.63806	1.72248	1.15805
BUD14	TOR1	0.78809	-0.307671	-0.0913888	0.152293	0.690974	-0.718749	-0.30512
BUD14	POL32	-1.52809	-0.361428	-1.68471	-0.924984	-0.585865	0.748288	-0.931525
BUD14	RCK2	0.102596	0.217451	-0.823767	0.247582	-0.130913	-0.0995272	-1.33153
BUD14	RIF1	-0.541613	-0.132402	-0.562236	-0.199766	-0.338137	0.040926	-0.452432
BUD14	SWI6	-1.75584	-1.04837	-1.84081	-3.05478	1.34724	2.74571	1.49807
BUD14	AKL1	0.821384	0.576262	0.319519	0.847097	-0.0117459	-0.447636	-0.664938
BUD14	FET3	1.07592	0.404681	0.552489	0.448575	0.690713	-0.119355	0.125439
BUD14	EAF3	3.02634	2.61243	3.66447	2.77079	0.268578	-0.286924	1.18188
BUD14	RER1	-2.10251	-0.980239	-1.4397	-1.24938	-0.827279	0.320825	-0.232873
BUD14	SEC22	-1.75648	-1.76911	-1.91961	-1.20935	-0.528669	-0.864152	-0.864163
BUD14	SRC1	-0.00313268	1.18092	0.952956	1.10337	-1.1743	0.0630549	-0.198106
BUD14	RAD23	0.567571	0.222666	0.298913	-0.128578	0.754503	0.449886	0.527214
BUD14	PAC1	-0.189012	-0.616143	-0.289859	-0.141182	-0.0286422	-0.740354	-0.187303
BUD14	RPS28B	3.35168	1.94315	2.83473	2.00046	1.56781	-0.134362	1.07651
BUD14	RPA34	-1.46782	-1.50337	-0.850796	-0.176468	-1.31574	-1.96407	-0.832674
BUD14	MUB1	-0.449372	0.0616137	-0.649903	-0.168519	-0.273933	0.275412	-0.599899
BUD14	PHO80	0.77566	-0.629986	0.577205	0.447514	0.368884	-1.60838	0.157703
BUD14	PHO23	-0.700196	-0.412585	-0.268059	-0.271215	-0.429859	-0.259779	0.000988437
BUD14	CRZ1	-1.9824	-0.622256	-2.29325	-0.937099	-1.03766	0.391445	-1.65362
BUD14	YOR006C	1.12978	0.684183	1.00587	0.124763	1.09696	0.749788	1.09818
BUD14	ARC18	-0.669831	0.58597	-0.158923	-0.454506	-0.19835	1.4428	0.363634
BUD14	UBP13	-0.762522	-0.0591884	-0.578274	-0.639374	-0.10263	0.779702	0.0742987
BUD14	YNL171C	-4.9036	-2.99914	-5.90777	-5.32419	0.504316	2.57442	-0.187007
BUD14	TEF2	0.928229	-0.518702	0.0249055	-0.0154219	1.01503	-0.78115	0.0470856
BUD14	VPS38	0.507202	-1.03848	0.34904	0.408797	0.125291	-2.14108	-0.077031
BUD14	PPH21	-1.50733	-0.861396	-1.13125	-0.477968	-1.04367	-0.610408	-0.806718
BUD14	VAM10	-0.363697	0.855401	0.476648	-0.129512	-0.224808	1.36276	0.748786
BUD14	LDB18	1.43125	2.20184	3.1795	1.54528	-0.116194	0.933622	2.12585
BUD14	RAD52	-2.00504	-1.16571	-1.64661	-1.80255	-0.169189	0.846474	0.194577
BUD14	PEX13	0.0564114	0.119097	-0.261462	-0.554799	0.665093	0.914702	0.360848
BUD14	LAS21	0.219787	0.397172	0.763342	-0.284414	0.55245	0.925781	1.29642
BUD14	FMP27	-0.979418	-1.02619	-1.14511	-1.30233	0.360256	0.330837	0.193557
BUD14	RTT102	-0.801912	-0.153995	-0.941977	-0.727598	-0.0519188	0.77022	-0.265438
BUD14	KIN82	1.43881	0.125713	-0.0336496	0.250135	1.29451	-0.235363	-0.354852
BUD14	CCW12	-1.37172	-0.722383	-0.00844087	-0.255693	-1.13368	-0.728438	0.303697
BUD14	PTC5	1.29779	0.923233	0.57923	0.532313	0.839295	0.516378	0.0541019
BUD14	YBR255W	-2.02146	-1.71273	-1.3464	-1.96838	-0.0180768	0.295306	0.76421
BUD14	SLX8	2.18564	1.92065	2.14974	2.32998	-0.180309	-0.66906	-0.254298
BUD14	YKR074W	-0.459528	-0.964378	-0.21421	-1.15379	0.746197	0.206846	1.15769
BUD14	DYN2	-0.52476	-0.26781	-0.636349	0.0496023	-0.582893	-0.513388	-0.853587
BUD14	CNB1	1.3994	-0.690345	-0.266153	1.50627	-0.108359	-3.22059	-2.223
BUD14	RAD26	-0.734821	-0.448342	-1.0578	-1.8817	1.20211	1.98517	1.01157
BUD14	ERD1	0.862684	-0.323534	0.0990675	-0.694888	1.66128	0.472525	0.981676
BUD14	YMR057C	1.1373	0.46565	0.694584	0.893885	0.274881	-0.67693	-0.254065
BUD14	TCB2	0.314085	-0.0307138	0.989994	0.269639	0.0684914	-0.488811	0.89698
BUD14	THR1	NA	NA	NA	NA	NA	NA	NA
BUD14	YSN1	-0.121512	-0.658831	-1.14285	-1.02153	0.959865	0.460105	-0.14821
BUD14	SPP1	1.19995	1.46053	1.16892	0.915198	0.320099	0.754203	0.312396
BUD14	ATO3	-0.239312	-0.822797	-0.894232	-0.987025	0.801707	0.175348	0.113385
BUD14	YPL184C	-0.534112	-0.385856	0.0993354	-0.458841	-0.0575272	0.0490232	0.689281
BUD14	PSY3	-0.412666	-0.539224	-0.732587	0.408179	-0.842352	-1.42096	-1.41761
BUD14	MAK10	-0.155482	-1.69265	-1.41363	-1.55314	1.47663	-0.264544	0.17182
BUD14	CWC21	0.321878	-0.118061	-0.153281	0.543709	-0.211803	-1.00947	-0.867277
BUD14	UBA3	-0.901164	-0.0957086	-0.71514	-0.530748	-0.359403	0.570603	-0.228457
BUD14	NOP16	0.622655	-0.197849	-0.180757	0.0800239	0.592904	-0.456427	-0.326325
BUD14	PET123	1.51507	1.94767	1.47602	1.336	0.204485	0.86648	0.16877
BUD14	RGD1	1.22622	1.57428	1.85576	1.50543	-0.296904	0.05438	0.436589
BUD14	TEL1	1.22316	0.108392	0.310513	0.31218	0.995811	-0.349699	-0.00499335
BUD14	RRD2	-1.94777	-2.26689	-2.65489	-2.65744	0.755511	0.476863	0.0219602
BUD14	YLR065C	1.78741	2.01018	1.94947	1.57169	0.240374	0.607381	0.471716
BUD14	NPP1	0.178188	0.117517	0.632589	-0.108518	0.323506	0.269508	0.916137
BUD14	CAP1	-0.757815	-0.289674	0.264476	-0.478073	-0.265244	0.21529	0.917924
BUD14	YLL014W	0.842246	-0.97123	0.193947	-0.457319	1.38969	-0.797619	0.804724
BUD14	YNL224C	-0.384551	0.550854	0.758318	0.732464	-1.15411	-0.317657	0.0277397
BUD14	BNR1	-0.808433	1.14836	0.138362	2.30109	-3.32886	-1.77316	-2.74003
BUD14	YMR003W	0.999368	0.170869	0.378285	-0.225115	1.31065	0.51434	0.745363
BUD14	YNL217W	-1.21128	-1.04894	-0.786144	-0.768128	-0.434936	-0.463184	-0.0232718
BUD14	HAC1	1.17515	1.31515	1.37628	1.35564	-0.188907	-0.111357	0.0179673
BUD14	BUD6	1.15063	3.35162	2.87769	2.20712	-1.18307	1.73581	0.874108
BUD14	RPL15B	1.54725	0.828254	0.799254	0.764458	0.864986	0.0398392	0.0389318
BUD14	REV1	-0.538758	-0.171212	-0.0713538	-1.23811	0.751486	1.47046	1.43786
BUD14	NUP133	0.835857	0.185866	1.39603	0.979408	-0.138499	-1.20909	0.518163
BUD14	CTF3	0.283047	-0.0047331	0.503641	0.556299	-0.265932	-0.864349	-0.0705268
BUD14	YGR122W	-1.41815	-1.45612	-0.59756	-1.16977	-0.223441	-0.473288	0.704628
BUD14	PEP8	-1.42596	-2.4286	-2.52741	-2.22338	0.842163	-0.359679	-0.364501
BUD14	OXR1	-1.61273	-1.44372	-1.16916	-1.65637	0.0797574	0.234392	0.59846
BUD14	GTR1	-3.82409	-2.68477	-2.83162	-1.64745	-2.11049	-1.52804	-1.44441
BUD14	TPS2	-0.608226	0.633238	1.01724	0.733285	-1.39043	-0.198841	0.350777
BUD14	ELF1	-1.61685	-1.73825	-1.59428	-1.74537	0.165612	-0.0567886	0.188656
BUD14	IRA2	-0.695247	0.0653665	-0.130219	-0.0188718	-0.690277	0.0652352	-0.14101
BUD14	MSU1	-0.80996	-0.514639	-0.53231	-0.149903	-0.673099	-0.581562	-0.477156
BUD14	GBP2	-0.186948	0.0597183	0.312752	0.0313534	-0.208088	-0.0152566	0.346043
BUD14	UBC11	-0.732608	-0.179149	-0.00141727	0.435234	-1.20762	-0.941207	-0.544426
BUD14	YJR129C	-0.00645096	-0.834911	0.0394157	-0.656165	0.705624	-0.316738	0.859679
BUD14	PTP3	0.306306	-0.161224	0.413603	-0.400653	0.765883	0.288806	1.00685
BUD14	SPE3	0.873666	-0.482679	-0.14831	0.551382	0.362578	-1.5458	-0.870628
BUD14	TPM1	0.685568	1.3945	1.73433	1.50687	-0.889994	-0.217553	0.279301
BUD14	BRE2	-0.656191	-1.59395	-0.487238	-1.59443	0.988941	-0.0662077	1.35917
BUD14	YIL102C	0.421454	0.0509415	0.138259	0.377005	0.0684948	-0.52585	-0.298999
BUD14	HUA2	1.09642	0.92437	0.531585	0.904848	0.218161	-0.0246573	-0.471797
BUD14	RTT106	-0.839653	-1.31589	-1.46418	0.0532981	-0.918254	-2.02473	-1.87249
BUD14	IME2	-0.450111	-0.11567	-0.261193	-0.165072	-0.278339	0.0150493	-0.122127
BUD14	RVS167	NA	-0.97431	-2.08478	-1.93323	NA	1.30692	-0.177399
BUD14	BUG1	0.804399	1.2723	1.58198	0.775976	0.0464851	0.681796	1.01002
BUD14	YPL158C	4.0643	3.59778	4.48715	3.70143	0.328301	-0.205765	0.898112
BUD14	FAB1	-1.24651	-0.0319604	-0.0248049	-0.189005	-1.07291	0.170121	0.200703
BUD14	ARK1	0.887562	-0.355327	-0.0714859	0.0943031	0.856726	-0.703862	-0.208523
BUD14	RPL43A	1.13331	1.47676	1.97505	1.27883	-0.150635	0.24093	0.879355
BUD14	CHS6	-1.50327	0.0591716	-0.970175	-0.110615	-1.42094	0.188478	-1.06111
BUD14	GAL83	0.892766	-0.116331	0.389673	0.0180205	0.942502	-0.249668	0.457969
BUD14	CLB1	-0.766894	-0.376674	-0.0100856	0.0179002	-0.804404	-0.624548	-0.037631
BUD14	HHT2	-0.40748	-0.457869	-0.334648	-0.686201	0.314687	0.267322	0.432503
BUD14	YGK3	-0.355929	-0.425239	-0.724684	-0.271171	-0.0675135	-0.278071	-0.565336
BUD14	PDA1	0.368762	-0.0649891	0.161316	-0.627774	1.0707	0.754635	0.975641
BUD14	TMA19	2.48609	1.48309	1.92436	1.79872	0.777492	-0.520815	0.148956
BUD14	ACE2	0.726776	0.21753	-1.23188	0.519604	0.238757	-0.491292	-2.17498
BUD14	CKA2	-1.68039	-0.639854	-2.52512	-2.49835	0.864242	2.56617	-0.0138036
BUD14	YKE2	-1.68763	-2.22762	-3.27622	-3.50886	1.87363	1.70474	0.315148
BUD14	YOR227W	0.655101	0.652661	-0.204733	-0.214905	0.937513	1.19371	0.00968926
BUD14	YPT7	-2.54638	-0.293428	-1.23149	-0.364892	-2.1985	0.0468327	-1.06979
BUD14	CAF120	-1.61188	-0.146019	-0.231602	-0.32448	-1.31163	0.200973	0.112255
BUD14	ALG9	0.78604	-0.648439	-0.140944	0.45747	0.369339	-1.6493	-0.74503
BUD14	CHS1	-0.266057	0.917725	0.0409699	0.148614	-0.414795	1.06731	-0.136417
BUD14	CLB6	0.730774	0.630289	0.452585	0.26877	0.508033	0.46469	0.225028
BUD14	YVH1	1.13697	0.0921278	0.970032	-0.324824	1.56046	0.544546	1.60285
BUD14	MUM2	-1.0987	-1.94198	-0.995643	-1.74212	0.68772	-0.350039	0.916569
BUD14	YBR094W	-0.0432001	0.430181	-0.341079	-0.212843	0.200279	0.870229	-0.161953
BUD14	NOT3	0.0445427	0.260167	0.281941	0.0722586	-0.00746907	0.214583	0.257107
BUD14	APL5	-1.76063	-3.02483	-1.79487	-1.8801	0.15646	-1.67886	0.108158
BUD14	YLR422W	-0.654821	-1.85905	-0.644811	-0.815538	0.192147	-1.55572	0.209498
BUD14	ADE17	1.19783	0.871506	0.891051	0.979003	0.247982	-0.209693	-0.114701
BUD14	AKR2	1.23299	0.157774	0.0779215	0.246115	1.07745	-0.183384	-0.211505
BUD14	RBL2	0.686187	0.24059	-0.0785341	0.309796	0.417912	-0.155817	-0.484501
BUD14	GIN4	-5.49063	-2.42363	-4.28056	-3.89587	-0.819972	1.94261	-0.304949
BUD14	SKY1	-1.56849	-2.4141	-0.968878	-1.74987	0.219068	-1.00419	0.958913
BUD14	HTA1	1.19706	1.37089	1.64787	1.16226	0.0466462	0.256738	0.605312
BUD14	MET22	0.386483	-0.996835	-0.88493	-1.47579	1.95911	0.620772	0.725626
BUD14	TSA1	-1.36478	-1.08672	-0.193936	-1.57234	0.242401	0.630307	1.69887
BUD14	PRM3	0.0706671	0.368502	0.31179	-0.359638	0.474664	0.992847	0.829726
BUD14	CAC2	0.198749	0.109004	-0.219802	-0.3836	0.634712	0.653532	0.200204
BUD14	PFK2	0.667007	0.615198	1.18736	0.0712456	0.648831	0.727504	1.39231
BUD14	UBP2	0.932486	-0.81213	-0.0342485	-1.13393	2.1969	0.401421	1.35514
BUD14	YLR235C	-0.786726	-0.740588	-1.23903	-1.89778	1.16551	1.59037	0.809153
BUD14	NCL1	1.95612	0.759306	1.65527	0.651706	1.43568	0.10365	1.25958
BUD14	IMP2	-0.901472	0.501072	-0.874561	-1.70688	0.853221	3.10759	1.02189
BUD14	HRD1	0.77096	0.171973	-0.159917	0.217973	0.603804	-0.122387	-0.471555
BUD14	YCK2	-2.7462	-1.06489	-1.60867	-1.97613	-0.730444	1.22412	0.453117
BUD14	RPS6A	1.50989	0.190438	0.722587	0.212738	1.41119	-0.0882462	0.629349
BUD14	URE2	-4.29896	-1.3354	-1.48952	-1.07433	-3.15487	-0.437149	-0.508785
BUD14	SKG1	0.181151	-0.400083	-0.748462	-0.556516	0.798208	0.16924	-0.237772
BUD14	PCL9	-1.875	-1.3235	-1.27031	-1.12406	-0.736899	-0.349038	-0.178799
BUD14	CSM1	-0.464652	-0.580425	0.179939	0.265062	-0.746424	-1.27414	-0.108487
BUD14	BUL1	1.55629	0.656134	1.47749	0.567173	1.09073	0.0764984	1.1418
BUD14	SUR7	-0.235512	-0.42598	-0.795932	-0.223498	0.00905946	-0.347817	-0.707012
BUD14	SAE2	0.644866	0.601281	0.768439	0.413241	0.26506	0.220831	0.439948
BUD14	YMR010W	-0.68993	-0.390577	-1.3087	-1.93629	1.30375	2.14579	0.771063
BUD14	PHO3	0.25302	0.332006	0.174161	0.575882	-0.318153	-0.40745	-0.501107
BUD14	PRS4	1.11965	0.814266	0.767704	0.613831	0.560003	0.238889	0.187969
BUD14	ERG6	0.125375	-0.434444	0.466365	0.976021	-0.899088	-2.08805	-0.642507
BUD14	PLB2	-0.0371508	-0.467019	-0.361825	-0.000754824	-0.0166061	-0.727825	-0.450696
BUD14	YIL039W	-0.223861	-0.400013	-0.339082	0.061352	-0.278522	-0.720767	-0.499512
BUD14	CTF8	0.641758	0.264858	0.203103	1.07621	-0.451412	-1.23504	-1.09741
BUD14	NEW1	-13.4264	-3.74018	-14.9588	-11.9551	0.230528	2.12498	-0.309218
BUD14	VPS53	-4.49512	-5.55364	-2.57343	-4.43036	0.134985	-1.15557	2.24793
BUD14	REC104	-0.738644	-0.820989	-0.524752	-0.83612	0.126474	-0.0385712	0.382944
BUD14	APM4	-0.861107	-0.474626	-0.727477	-1.38571	0.566328	1.24691	0.808299
BUD14	COG8	-2.31232	-0.837337	-1.70386	-0.58134	-1.73821	-0.427575	-1.37668
BUD14	ASM4	-0.186318	0.354414	-0.279305	0.258026	-0.446031	0.0827372	-0.669281
BUD14	YGL081W	-0.985469	-0.865114	-0.272198	0.0270229	-1.04409	-1.34134	-0.373996
BUD14	BMH1	0.642687	0.332784	0.68302	0.954365	-0.319346	-0.958588	-0.344236
BUD14	PPT1	0.594671	0.882288	0.454984	-0.270404	0.932322	1.60446	0.896644
BUD14	MUS81	-0.0907554	-0.238442	-0.659872	-0.841589	0.812067	0.805092	0.223051
BUD14	PRS5	0.313091	-0.0556001	0.0734956	0.167462	0.175002	-0.377465	-0.119454
BUD14	RCO1	0.615982	0.709146	0.680643	0.98001	-0.375656	-0.447679	-0.379309
BUD14	CSM3	0.757686	0.191873	-0.0301283	0.950466	-0.191453	-1.15818	-1.21898
BUD14	CTL1	-1.28943	-0.367657	-1.02252	-0.395716	-0.902814	-0.0156969	-0.77406
BUD14	TRF5	-2.09792	-1.88195	-2.50945	0.632213	-2.80982	-3.6675	-3.87554
BUD14	YPK1	-2.14132	-1.87856	-0.929182	-1.80825	-0.301258	-0.166492	1.07926
BUD14	CKB2	1.13943	0.585078	0.201169	-0.317923	1.55578	1.24475	0.640811
BUD14	SIN4	-1.7815	-3.24522	-2.2444	-2.45039	0.714543	-1.17229	0.261288
BUD14	MET18	0.014692	-1.19883	0.234148	-0.055254	0.0953342	-1.70103	0.355968
BUD14	YPR123C	0.388351	-0.473457	-0.466543	-0.688735	1.15549	0.248593	0.272968
BUD14	PRE9	0.620105	0.182291	0.765087	0.329838	0.327253	-0.268678	0.540139
BUD14	PEX6	-0.193538	-0.299946	-0.500225	-0.833441	0.689753	0.705157	0.409889
BUD14	SAK1	-0.515992	-0.928759	-1.2674	-1.86771	1.4114	1.27838	0.737728
BUD14	MRC1	-0.67073	0.370016	-0.887247	-0.473501	-0.179558	1.15906	-0.511308
BUD14	BUB1	0.658102	-0.20582	0.160174	0.0095717	0.704378	-0.366415	0.18384
BUD14	Gene	NA	NA	NA	NA	NA	NA	NA
BUD14	PTP1	0.596922	-0.199549	0.32825	0.00866655	0.64093	-0.356077	0.393397
BUD14	YTA7	NA	NA	NA	NA	NA	NA	NA
BUD14	MCM21	-0.30076	0.308685	0.0134047	-0.0500087	-0.242246	0.460619	0.0757152
BUD14	SLI15	-0.866943	0.367947	0.399708	-0.0106366	-0.87968	0.489272	0.505951
BUD14	JNM1	1.86851	1.2865	1.23155	0.915266	1.05147	0.496972	0.39142
BUD14	SFL1	-0.807179	-0.778527	-0.596969	-0.976523	0.201106	0.223798	0.467036
BUD14	LCB3	-0.288761	0.277646	-0.983827	-0.276578	0.00888165	0.742302	-0.873274
BUD14	YLR426W	0.185267	1.09783	0.698905	0.0370328	0.177744	1.49222	0.817877
BUD14	GIM4	-2.49827	-1.71566	-2.42313	-3.00549	0.564138	1.73956	0.729062
BUD14	SNF5	1.4888	0.319359	1.72117	0.0926996	1.51763	0.270409	2.03358
BUD14	HIR2	-0.0662238	-0.307279	-1.2903	-0.446537	0.422041	0.144497	-1.04163
BUD14	CPR5	-0.27557	-0.288113	-0.320697	-0.641012	0.406387	0.452272	0.394304
BUD14	CSN12	-1.68535	0.132783	-0.800933	0.422	-2.1631	-0.472768	-1.51951
BUD14	RPL16A	1.25843	1.22746	1.15547	0.762707	0.550922	0.623937	0.486968
BUD14	SCS3	0.24204	0.301811	0.297196	0.734961	-0.497165	-0.684089	-0.552528
BUD14	ISC1	-0.299954	0.734208	0.552459	0.802143	-1.13841	-0.152062	-0.317126
BUD14	HAL1	-0.272532	-0.145295	0.43581	-0.0653766	-0.196356	-0.171251	0.618607
BUD14	CRN1	0.467245	-0.132602	1.11783	0.640321	-0.170257	-1.1696	0.593027
BUD14	RPL17B	1.08271	0.156904	0.547363	-0.605338	1.79862	1.04198	1.42656
BUD14	RPN10	-6.86686	-4.10433	-5.8748	-4.22897	-0.815031	0.0627151	-1.0028
BUD14	SKN7	-3.78733	-2.9033	-6.97948	-2.67313	-1.00731	-0.389776	-3.55918
BUD14	CAJ1	3.91537	2.25644	3.71711	2.88857	1.1881	-1.02246	1.09233
BUD14	MBF1	-0.672583	-0.868585	0.831009	0.532616	-1.24694	-2.07471	0.368851
BUD14	CKI1	-0.695408	0.283007	-0.280342	0.169916	-0.889173	0.106801	-0.5613
BUD14	BIT61	-0.33358	-0.514909	-0.521701	-0.325469	0.0131687	-0.329029	-0.246276
BUD14	MOT3	-7.03437	-3.84062	-10.246	-13.048	1.47648	2.09646	0.910829
BUD14	SOL1	0.503228	-0.164998	-0.228005	-0.146839	0.705996	-0.0822791	-0.103581
BUD14	RGA1	-5.74875	-2.91707	-3.82951	-3.58079	-1.20382	0.83862	-0.228929
BUD14	IKI3	1.86809	1.10699	1.88116	0.952634	1.01013	0.176538	1.1648
BUD14	VPS21	-8.4121	-8.65073	-6.8331	-7.80874	0.247538	-0.831766	0.545624
BUD14	DUS3	0.280102	0.212495	0.718722	-0.254403	0.58435	0.616499	1.20387
BUD14	OST3	-4.13883	-3.37605	-4.00228	-3.28812	-0.676077	-0.187727	-0.776415
BUD14	CTI6	2.61632	2.06083	2.81434	2.16896	0.501103	-0.210095	0.828731
BUD14	LTP1	-2.12044	-0.468167	-0.942761	-1.22505	-0.870009	1.02567	0.347021
BUD14	MMM1	0.296466	1.65736	0.949747	0.927361	-0.662711	1.02705	0.0233993
BUD14	PLM2	-1.43433	-1.10749	-0.993858	-1.05321	-0.359059	-0.141525	0.0734762
BUD14	SGF73	-2.11283	-1.49655	0.532932	-0.843481	-1.26657	-0.997539	1.70399
BUD14	HRD3	0.330869	0.0451749	0.375545	-0.0464438	0.418882	0.0758674	0.520391
BUD14	CUE4	-1.44804	-0.413046	-1.43219	-0.497757	-0.961563	0.0659165	-1.15345
BUD14	VPS8	NA	NA	NA	NA	NA	NA	NA
BUD14	INP53	-1.82265	-1.54154	-2.67301	-1.52473	-0.265718	-0.0907155	-1.40038
BUD14	ITC1	-1.62243	-1.13559	-0.846325	-0.390936	-1.22789	-1.12867	-0.562666
BUD14	CSR2	0.48454	0.637342	0.653168	0.284159	0.232636	0.45268	0.45469
BUD14	SAP4	1.10295	0.937228	0.562538	-0.180128	1.37233	1.55356	0.91807
BUD14	MBP1	-1.13522	-1.22791	-1.80941	-0.910909	-0.198843	-0.517104	-1.10181
BUD14	VIK1	0.277915	0.2979	-0.495424	-0.678787	1.02877	1.35091	0.225081
BUD14	CUP9	0.47102	0.797741	0.540233	0.298995	0.202787	0.673453	0.296239
BUD14	TDP1	-0.147852	-1.10186	-0.318236	0.133131	-0.274069	-1.83526	-0.562674
BUD14	LSM7	-1.77335	-0.519374	-1.67055	-0.699421	-1.0669	0.198044	-1.19092
BUD14	STP4	0.543925	0.741031	0.302935	-0.0294201	0.625235	1.0538	0.409235
BUD14	PAM17	0.71177	-0.42433	0.639022	0.305233	0.453206	-1.10714	0.411014
BUD14	KIN4	-1.5041	-2.16868	-1.18749	-1.78341	0.318127	-0.612719	0.731837
BUD14	OCA1	-0.427654	-0.783236	0.0492918	0.0903873	-0.523608	-1.31467	-0.0538886
BUD14	PTC3	-0.404747	-0.246081	0.593899	-0.496204	0.117977	0.304211	1.34893
BUD14	RPL21B	0.321178	0.984924	-0.534363	0.437832	-0.101089	0.743882	-1.20856
BUD14	EDE1	-1.97157	-0.671712	0.288854	-1.10234	-0.843563	0.557561	1.72232
BUD14	FPR1	-1.12732	-0.298952	-0.427136	0.393521	-1.5792	-1.0537	-1.02064
BUD14	KAR5	-0.511707	-0.977784	-0.535452	-0.968682	0.499794	-0.0733391	0.533232
BUD14	PAC10	1.00894	0.673204	1.60533	1.47651	-0.502985	-1.23841	0.153033
BUD14	BEM3	-0.884219	-0.575912	-0.56364	-1.97771	1.14757	1.94006	1.73571
BUD14	OPI11	0.378345	0.379162	0.959323	-0.173637	0.602747	0.740248	1.40208
BUD14	SSA2	0.261324	-1.13009	-0.842165	0.285749	-0.00400548	-2.0958	-1.40167
BUD14	VPS13	-2.09863	-4.02459	-3.73446	-2.77865	0.725728	-1.76894	-1.12383
BUD14	BUB2	-0.097517	-0.169456	-0.398817	-0.159488	0.086939	-0.0704798	-0.299723
BUD14	HRK1	-0.660382	-0.489518	-1.55307	-1.13063	0.513579	0.859566	-0.517682
BUD14	SKS1	-1.09778	-0.688681	-0.540283	-0.794253	-0.289943	0.0911904	0.312158
BUD14	SIP2	-0.44809	0.130685	0.311878	-0.413	-0.015231	0.727119	0.896011
BUD14	PFK26	-0.483655	-0.975274	-0.39306	-0.224453	-0.251141	-1.13753	-0.212018
BUD14	SNF3	-0.123372	0.157597	0.114959	0.302692	-0.426788	-0.265145	-0.235737
BUD14	HHO1	0.354974	-0.0744939	0.424235	0.600848	-0.237111	-1.02902	-0.225669
BUD14	SNT1	0.34419	-0.387173	-1.65021	-0.0709808	0.458733	-0.51163	-1.94866
BUD14	CPA1	NA	NA	NA	NA	NA	NA	NA
BUD14	FIG4	0.09041	-0.861445	-0.203844	-0.554574	0.700644	-0.500568	0.432022
BUD14	MSO1	-0.0224493	-0.764868	-0.034584	-1.22748	1.2766	0.603451	1.47009
BUD14	GIS2	-0.520375	-0.848548	-0.671247	-0.536666	0.0421694	-0.507756	-0.167026
BUD14	USA1	0.753334	1.16893	0.745462	1.28489	-0.572988	-0.222858	-0.689499
BUD14	YLR184W	0.65984	0.941052	0.384455	0.509848	0.177252	0.575062	-0.158427
BUD14	NRK1	-0.702561	-0.141417	-0.159404	-0.115671	-0.59608	-0.0932092	-0.0571593
BUD14	GYP1	-3.3437	-2.31988	-2.21756	-1.76088	-1.51871	-0.856425	-0.554216
BUD14	UBR1	0.158636	0.434082	0.20048	-0.0578073	0.249543	0.652501	0.317382
BUD14	KRE27	0.208043	-1.2733	-0.032589	-0.0590668	0.302878	-1.80241	0.0299105
BUD14	YPL068C	0.877798	1.23155	1.64321	1.03766	-0.156043	0.234954	0.756825
BUD14	NAB6	-2.35003	-0.49899	-1.70967	-1.68127	-0.628707	1.62624	-0.0307343
BUD14	YML050W	0.645379	-0.424887	0.225676	-0.932001	1.68213	0.667308	1.43273
BUD14	VAC14	-0.0418747	0.388834	-0.0730996	-0.634344	0.645365	1.41788	0.693085
BUD14	GLR1	1.12412	0.553186	1.56244	0.4449	0.746522	0.0998781	1.40355
BUD14	NUP2	-2.03688	-1.86942	-0.62279	-0.910173	-1.12082	-1.43525	0.353365
BUD14	BDF2	1.21468	0.0145253	-0.050399	-0.352449	1.67133	0.472548	0.371654
BUD14	PSD1	-1.34951	-3.44696	-2.33882	-2.12955	0.824584	-1.89649	-0.248232
BUD14	SAM1	-0.645209	-0.321876	0.140327	-0.677311	0.0585882	0.455924	1.01104
BUD14	PSP2	-1.01955	-1.34101	-1.19936	-0.764113	-0.24	-0.888645	-0.537826
BUD14	RPD3	0.676436	0.73039	1.3503	0.404713	0.308192	0.421336	1.17889
BUD14	NTO1	0.627606	0.034154	0.274599	0.272228	0.395793	-0.399091	1.51594085120453e-05
BUD14	PSR2	-0.635888	0.87206	-0.655465	-0.180315	-0.45785	1.45994	-0.592167
BUD14	YBR030W	0.55171	0.992403	-0.289177	1.33042	-0.821708	-0.550943	-2.03171
BUD14	YLR021W	-0.713223	-0.956169	-0.232816	-0.896929	0.21602	-0.145275	0.81797
BUD14	MKK2	1.23028	-0.557314	0.662205	-0.54489	1.89033	-0.078106	1.49402
BUD14	ERV46	-1.05076	-1.20026	-2.25935	-0.871538	-0.160855	-0.533859	-1.69232
BUD14	YGR203W	-0.923758	-0.0390204	-0.0438219	-0.38465	-0.534579	0.441799	0.419743
BUD14	CNE1	-0.642881	-0.361407	0.774614	0.297241	-0.967908	-1.00497	0.592863
BUD14	IPT1	-0.538166	2.47334	0.105281	1.23689	-1.84679	1.80118	-1.42094
BUD14	INM1	-1.69359	0.882009	0.573275	0.178346	-1.91864	0.971968	0.486835
BUD14	TAZ1	-1.73723	-1.42253	-0.985566	-2.04759	0.349539	0.81869	1.30208
BUD14	NAP1	-2.6357	-0.777712	-1.80356	-0.525382	-2.09885	-0.422313	-1.56767
BUD14	SFK1	-0.429912	-0.281371	-1.40896	-0.344012	-0.0687157	0.0341213	-1.31441
BUD14	MNN11	0.976218	0.461006	0.349525	0.42701	0.606669	-0.00714434	-0.0990153
BUD14	SAP185	0.395577	-0.363405	-0.016678	-0.284335	0.737411	-0.170029	0.329001
BUD14	PBP1	2.39489	2.48527	1.41898	2.22875	0.177243	0.345535	-1.04844
BUD14	RMI1	-3.1395	-1.67217	-3.52128	-2.27939	-0.798487	0.7934	-1.4957
BUD14	RPS30A	1.14285	0.98723	1.59334	1.21621	-0.0716891	-0.389836	0.468291
BUD14	YJL169W	2.61283	1.18284	NA	1.12301	1.66595	0.0368753	NA
BUD14	RPN13	-0.662355	-0.836392	-1.53185	-0.456969	-0.188029	-0.604661	-1.32666
BUD14	UBC5	-0.813342	-0.50808	-0.267752	-0.345533	-0.46054	-0.290288	0.0935322
BUD14	GAL1	0.429806	0.012484	0.231275	-0.203843	0.688713	0.255523	0.536673
BUD14	YLR287C	NA	NA	0.465551	-0.0383627	NA	NA	0.621989
BUD14	GAL80	-0.133931	-0.106188	-0.137043	-0.437135	0.340872	0.420647	0.369225
BUD14	ENT4	1.11599	0.908339	1.80082	1.18449	-0.0663731	-0.459536	0.770432
BUD14	PEX15	-0.0585519	0.495548	-0.965119	-0.303125	0.279154	1.09446	-0.817463
BUD14	PKH3	-2.69626	0.706184	-1.23586	-0.940148	-1.74059	2.3156	-0.36219
BUD14	PTC7	0.350499	0.16099	0.106913	-0.0586066	0.452348	0.260233	0.202339
BUD14	HMG1	1.71338	0.406231	0.507669	0.699304	1.11803	-0.480032	-0.24447
BUD14	INP54	1.96443	0.879358	2.185	1.37808	0.655073	-0.788385	1.02105
BUD14	IOC3	0.418716	-0.361693	-0.239791	0.364986	0.0782652	-1.10298	-0.752921
BUD14	LEO1	-1.10869	-2.25353	-3.32672	-2.40479	1.34654	0.140865	-1.1055
BUD14	SWC5	3.24603	2.26683	2.78792	2.81444	0.462089	-0.891254	-0.0642647
BUD14	TLG2	-5.97634	-4.39993	-7.83607	-3.93255	-1.12067	-0.613063	-2.09559
BUD14	PRM6	-2.12022	-1.52761	-0.798116	-0.705473	-1.41512	-1.23923	-0.115307
BUD14	RXT2	-1.34851	-0.484817	-0.343781	-0.126619	-1.24361	-0.572143	-0.272232
BUD14	TPK3	-0.202951	0.238068	-0.0860897	0.128147	-0.326822	0.102234	-0.268604
BUD14	LSP1	1.00156	-0.514086	0.585733	-0.043128	1.1214	-0.734587	0.776938
BUD14	PPH22	-1.90689	-0.391664	-1.13469	-1.45788	-0.418538	1.46948	0.3972
BUD14	SIZ1	-1.45413	-0.479321	-0.733695	-1.86815	0.454381	1.92151	1.39262
BUD14	BRE5	-12.546	-6.93196	-12.6686	-8.80786	-0.223885	0.101662	-0.627919
BUD14	UPF3	-2.44585	-1.12535	-3.50536	-1.71455	-0.691507	0.778381	-2.16513
BUD14	CLA4	-0.552809	-0.122667	-0.285669	0.212709	-0.784113	-0.539266	-0.620975
BUD14	EMP70	0.0876666	-0.0584129	-0.301767	-0.430462	0.567111	0.479858	0.156672
BUD14	CLB4	0.664844	0.320192	0.121515	0.129997	0.584709	0.217877	-0.0134445
BUD14	MMS2	1.23763	0.535528	0.560455	0.690158	0.604805	-0.278354	-0.166957
BUD14	LSM6	0.234849	-0.164307	0.599124	-0.750432	1.05886	0.788259	1.67069
BUD14	YHP1	0.544331	0.32199	0.00224929	-0.265704	0.874386	0.79052	0.32937
BUD14	UME1	3.01016	4.98558	4.6862	5.09099	-2.69584	-0.160356	-0.644982
BUD14	IST3	2.26861	1.93389	2.40963	1.21447	1.17847	1.02766	1.51803
BUD14	GIP3	0.739026	1.07349	0.731641	-0.044942	0.846946	1.57619	0.960131
BUD14	VIP1	0.47888	1.02717	0.848717	1.01055	-0.555984	-0.0269668	-0.207174
BUD14	APQ12	-0.0488413	-0.505101	-0.802879	0.0452323	-0.0773202	-0.848936	-1.05468
BUD14	SOK2	0.224626	-0.122492	-0.781482	-1.36503	1.67602	1.72247	0.716659
BUD14	ZDS2	1.46867	0.747043	0.744951	0.514434	1.04234	0.285757	0.283897
BUD14	TEP1	-1.1173	-1.00629	-1.1164	-0.330639	-0.791644	-1.02968	-0.970101
BUD14	MDM38	1.47927	0.629695	1.20483	1.1073	0.415525	-0.748843	0.115099
BUD14	NUP188	-3.83516	-2.13983	-4.65738	-2.49564	-1.228	0.428088	-2.47919
BUD14	YGR237C	-0.725968	-0.198355	0.0952733	-0.800094	0.102226	0.810752	1.10744
BUD14	YAF9	-1.7802	-1.16132	-1.48363	-1.82325	0.0791599	0.882343	0.419084
BUD14	YDR287W	-0.740869	-0.954586	-1.25995	-0.763536	0.0487896	-0.334392	-0.608451
BUD14	NOP12	-0.155736	0.0661302	0.278144	0.31562	-0.474464	-0.415537	-0.0493994
BUD14	PPZ1	1.06321	1.63694	1.83981	1.60638	-0.585702	-0.00290062	0.286935
BUD14	FIR1	-0.0295626	-0.597958	-0.988254	-0.504753	0.521913	-0.194006	-0.597335
BUD14	GUP2	-0.189099	0.976439	1.40895	0.646992	-0.8584	0.426828	0.95439
BUD14	MSH4	0.0108632	-0.886816	-1.52462	-1.91887	2.02917	1.41148	0.485871
BUD14	SGM1	0.464293	0.0160519	-0.438794	0.358182	0.133404	-0.548996	-0.991271
BUD14	NBP2	-18.9668	-4.49499	-15.1191	-17.1525	0.0245748	2.10904	1.12321
BUD14	LRP1	1.08532	0.11686	0.74575	0.51041	0.634317	-0.623072	0.289933
BUD14	BEM2	-12.7902	-9.42483	-19.5676	-17.6164	1.45904	0.82965	0.011326
BUD14	SRB8	-0.930456	-1.79491	-0.943202	-0.566341	-0.35286	-1.82026	-0.465821
BUD14	YER139C	0.258063	-0.473472	-0.082571	-0.228017	0.533376	-0.409725	0.177445
BUD14	ELP6	1.40001	0.898761	2.04675	0.799057	0.666043	0.0921472	1.56796
BUD14	YDJ1	2.61454	1.02554	1.81549	1.46503	1.30969	-0.700881	0.436739
BUD14	RPL33B	1.00339	1.16712	1.8389	1.0034	0.00855523	0.190361	1.04728
BUD14	MDY2	-0.436078	-0.478562	-0.697269	-0.817755	0.421601	0.426381	0.147537
BUD14	PHO84	0.133451	0.396614	0.612376	0.0707657	0.0876912	0.413302	0.668737
BUD14	KAR3	-5.03028	-3.02178	-5.49885	-10.4047	1.68032	2.72668	1.83692
BUD14	SEM1	-0.75283	-0.30719	-0.393889	0.16266	-0.94198	-0.732992	-0.693114
BUD14	SMP2	NA	1.15504	1.24202	1.03964	NA	0.118986	0.247544
BUD14	YML119W	0.19787	0.835637	-0.131609	0.285913	-0.0709712	0.747717	-0.520703
BUD14	PUF4	0.747013	0.334695	1.03294	-0.0447623	0.855164	0.490532	1.33356
BUD14	SFB2	1.07085	0.476833	0.676505	0.752679	0.358153	-0.454936	-0.0999579
BUD14	AGE2	-3.50897	-3.64221	-2.74887	-3.18324	-0.235006	-0.694357	0.548586
BUD14	TPP1	-0.207438	-0.189605	-0.350001	-0.523274	0.354169	0.424568	0.211954
BUD14	SLT2	-3.74987	-0.258025	-1.21177	-1.15003	-2.56789	1.21954	-0.0750992
BUD14	YOR164C	-1.16407	-0.882663	-0.362183	0.0604414	-1.24633	-1.41477	-0.527031
BUD14	ATG1	-0.0507166	-0.594946	-0.411794	0.0199889	-0.0527219	-0.942002	-0.538388
BUD14	RIM13	-1.12513	-0.419294	-0.090196	-0.798625	-0.313806	0.483969	0.875612
BUD14	RAS1	0.303311	0.442978	0.91839	0.150249	0.182825	0.365588	0.956789
BUD14	CWH41	-2.70764	-1.07665	-1.00925	-0.920723	-1.77175	-0.284001	-0.110232
BUD14	JIP4	0.258709	-0.110683	0.464059	1.86878	-1.75295	-2.93668	-1.78252
BUD14	OST5	0.682737	0.0489342	1.0138	0.187646	0.54286	-0.25595	1.0294
BUD14	TUB3	0.246795	0.368385	0.497629	0.728255	-0.485101	-0.577339	-0.293272
BUD14	MLP2	-0.0892622	-0.409857	-1.09823	-0.70203	0.666732	0.358919	-0.489669
BUD14	YOL050C	-3.67994	-1.43785	-3.20101	-2.26496	-1.35144	1.10494	-1.12271
BUD14	PCL6	-1.25679	0.245051	0.45665	1.20494	-2.56962	-1.45143	-0.941188
BUD14	SRO9	NA	NA	NA	NA	NA	NA	NA
BUD14	SAS4	0.0997401	-0.461196	0.554351	0.328877	-0.219494	-1.19431	0.276689
BUD14	SUT2	-0.435122	-0.524047	0.167265	-0.467757	0.056059	-0.137211	0.784579
BUD14	CMK2	-0.883019	-0.879876	-0.673236	-0.546553	-0.324147	-0.538518	-0.157286
BUD14	ERV14	0.00590105	-0.0138275	0.237571	-0.158117	0.194359	0.151746	0.487776
BUD14	MUD2	0.300481	-1.82418	-0.179634	-0.720321	1.09625	-1.64198	0.667592
BUD14	SDC1	-1.18719	-0.322938	0.0900637	-0.708429	-0.47191	0.492807	0.987302
BUD14	BNI4	-3.21154	-1.22033	-2.61072	-1.05024	-2.12751	-0.307081	-1.90338
BUD14	SWI4	-5.81096	-3.98645	-3.09872	-3.81078	-1.09147	-0.301363	0.895628
BUD14	ARG80	0.134507	-0.482187	-0.254723	-1.12159	1.34393	0.857114	1.06802
BUD14	SOY1	2.27345	1.0654	1.05783	1.79583	0.535941	-1.13074	-0.940338
BUD14	YMR073C	-5.34248	-3.51192	-8.49184	-5.37946	0.301737	2.05218	-1.18256
BUD14	GLC8	-0.779719	0.500496	0.393046	0.238866	-1.0505	0.320788	0.188277
BUD14	MGA2	0.60476	0.460118	-0.855087	0.11108	0.541375	0.446709	-1.20109
BUD14	YMR209C	0.511492	0.23699	1.21083	1.06372	-0.578095	-1.25744	0.177727
BUD14	HXT17	0.0273383	0.193745	0.0903763	1.07235	-1.10816	-1.333	-1.23366
BUD14	LHP1	0.47238	0.0118926	-0.0590581	-0.198375	0.727772	0.246794	0.169845
BUD14	GCN20	1.00438	0.478926	1.38157	1.19287	-0.197649	-1.09313	0.230262
BUD14	GIS1	-0.575409	0.0136156	0.750574	-0.0211692	-0.561712	-0.00600817	0.95413
BUD14	SYS1	-10.4959	-4.84936	-7.21045	-4.47659	-1.24931	-0.463422	-1.42317
BUD14	YGL059W	0.655642	1.10956	0.892575	0.65802	0.0133543	0.604687	0.28895
BUD14	HOC1	-1.26258	-0.300491	-1.06679	-1.85027	0.630031	2.1516	0.961972
BUD14	PUS7	0.398961	0.353786	-0.407506	0.142417	0.291755	0.24838	-0.684896
BUD14	YPL236C	1.00987	0.978321	0.683626	0.564319	0.495176	0.550003	0.144707
BUD14	LTE1	NA	NA	NA	NA	NA	NA	NA
BUD14	BUD2	0.882461	-0.201061	1.09192	0.419668	0.513717	-0.950347	0.836776
BUD14	YDR067C	-0.520465	-0.0843813	-0.126615	-0.149533	-0.368753	0.0377389	0.0254962
BUD14	RPS16A	1.68211	0.48055	1.562	1.30593	0.420129	-1.25547	0.315367
BUD14	YJL175W	-0.119935	0.452319	1.40708	0.352198	-0.475282	0.0881156	1.31567
BUD14	YKL171W	-0.497555	0.0926503	0.794599	-0.0368095	-0.463295	0.130382	1.02812
BUD14	SAP30	-0.902531	-0.50805	-1.42063	-1.10905	0.241341	0.802017	-0.381653
BUD14	GDA1	-0.952728	-0.0525839	-2.70016	-0.824981	-0.107405	1.05661	-2.28803
BUD14	KSP1	0.967124	0.161323	-0.159397	-0.0950082	1.13975	0.313155	-0.0827746
BUD14	MED1	0.218554	0.507059	0.684982	1.13446	-0.969281	-0.967061	-0.567185
BUD14	HMT1	-2.5098	-1.56967	-2.65745	-0.590944	-1.9052	-1.4631	-2.52188
BUD14	YOR112W	-0.925103	-0.456023	-0.482522	0.178364	-1.13985	-0.970025	-0.822504
BUD14	YBR108W	-1.17052	-1.45402	-1.75481	-1.00898	-0.134707	-0.70015	-0.914477
BUD14	YNL296W	-0.911436	-0.0669511	-0.506385	-1.17272	0.297294	1.52624	0.820714
BUD14	LEA1	1.3111	0.949818	2.42756	0.223003	1.18633	1.0057	2.77667
BUD14	WHI2	-0.343317	-0.0402423	-0.0107203	1.94488	-2.44539	-2.94493	-2.45226
BUD14	OPI7	1.1839	0.153422	0.364001	1.27814	-0.0945398	-1.69154	-1.14876
BUD14	SCD6	-0.806408	-1.1119	0.529931	-0.164982	-0.653487	-1.41888	0.85885
BUD14	KKQ8	0.269786	-0.15229	-0.365615	-0.581202	0.917494	0.561776	0.264429
BUD14	CIN1	-0.3608	-0.976112	-0.491217	-0.632169	0.30736	-0.553756	0.172777
BUD14	PML39	0.310004	-0.281933	0.527923	-0.503676	0.878222	0.263326	1.27638
BUD14	ASH1	2.20338	1.01518	1.08377	1.52842	0.754213	-0.809845	-0.56978
BUD14	MRE11	-0.484511	0.46998	0.0144062	0.242794	-0.743888	0.271167	-0.286154
BUD14	COG5	-4.93819	-0.164992	-2.36709	-1.60971	-3.17615	2.01254	-0.921767
BUD14	ISW1	-0.524266	-0.13477	0.0440469	-0.0645015	-0.462263	-0.15735	0.131688
BUD14	UBP6	-1.14237	-5.45548	-4.29483	-6.62142	5.29151	0.281351	1.76687
BUD14	PCD1	0.50395	-0.0307295	-0.894998	0.316454	0.219073	-0.556276	-1.50527
BUD14	CLB2	-0.107846	-0.451641	-1.05306	-1.03433	0.987347	0.775734	-0.0223412
BUD14	SIL1	0.424561	0.108188	0.0470203	-0.817881	1.32956	1.27799	1.06966
BUD14	ADO1	2.38947	1.97463	2.47255	2.15467	0.256314	-0.319669	0.399121
BUD14	YPL041C	1.83364	0.710211	0.189504	0.893733	1.03689	-0.320443	-0.886036
BUD14	TPK1	-0.748659	1.00795	1.53594	0.43995	-1.22948	0.774345	1.36712
BUD14	FEN1	0.55497	0.547955	1.09196	0.218979	0.375385	0.417806	1.08801
BUD14	YCR079W	0.552367	-0.334733	-0.314833	-1.89471	2.56639	2.16618	1.93915
BUD14	YKL023W	-0.109503	-0.0230283	0.190856	0.325744	-0.436455	-0.558565	-0.170203
BUD14	FBP26	-0.147061	0.0622463	0.602164	0.114996	-0.254147	-0.132112	0.601221
BUD14	PKH1	-0.238902	-0.113997	-0.472314	-0.593413	0.394879	0.634531	0.148292
BUD14	LAT1	-0.215582	-0.956236	0.0245587	-0.427071	0.244328	-0.819506	0.55715
BUD14	SEC66	-0.00761735	0.863211	1.143	0.614888	-0.633571	0.308649	0.656366
BUD14	JJJ1	-0.673417	0.957059	1.56246	0.446479	-1.15715	0.690693	1.40158
BUD14	YJR119C	-0.692176	-0.935709	-0.0735232	-0.33873	-0.341781	-0.916803	0.325963
BUD14	STI1	0.895271	0.744667	1.59771	-0.426266	1.41281	1.63074	2.52859
BUD14	SNF1	-0.0901808	0.546039	0.955506	0.242784	-0.328788	0.380754	0.887426
BUD14	SEC72	-0.091617	-0.508462	-0.00967124	0.212241	-0.298148	-1.09437	-0.278123
BUD14	ECM22	-1.11397	-0.648743	-0.260782	-0.552595	-0.557703	-0.198229	0.358959
BUD14	GET1	-3.59676	-2.11611	-2.06589	-2.72311	-0.771688	0.780786	0.814948
BUD14	APL6	-1.61038	-2.02847	-1.81147	-2.59776	1.03437	0.727822	0.973301
BUD14	AEP2	0.0788306	-0.650897	-0.268886	-0.478464	0.608339	-0.307681	0.256977
BUD14	PEX17	0.0453531	-0.787704	-0.357572	-0.136096	0.212708	-0.994833	-0.277582
BUD14	HLJ1	0.94414	-0.495162	0.395185	-0.104497	1.12555	-0.618915	0.616741
BUD14	PFA4	NA	NA	NA	NA	NA	NA	NA
BUD14	MMS4	-1.30032	-0.0571883	-1.68759	-0.791279	-0.489759	1.00142	-1.09912
BUD14	ISR1	-1.05466	-0.477379	-0.147716	0.0725684	-1.16486	-0.84838	-0.276105
BUD14	YLR091W	0.911071	0.296892	-0.643167	-0.0242678	1.00629	0.406547	-0.770435
BUD14	SUR1	-2.1058	0.917851	-1.71981	-1.13073	-0.950616	2.89508	-0.72215
BUD14	HST4	0.159496	-0.887723	-0.193052	-0.22576	0.427244	-1.01004	0.0376372
BUD14	EKI1	0.24438	0.333038	0.426335	0.296454	-0.0331099	-0.00341672	0.158142
BUD14	YPR152C	0.249232	-0.200048	-0.0940313	-0.428764	0.735394	0.273371	0.412183
BUD14	KAP120	0.151654	0.0898665	0.301843	-0.0678833	0.252801	0.171137	0.45558
BUD14	AAC3	-1.37163	0.0589807	-0.518464	0.099732	-1.50267	-0.114826	-0.769563
BUD14	SER2	0.29975	-0.57955	-0.72854	-0.423781	0.783327	-0.28377	-0.3769
BUD14	IES1	-0.000904744	1.43235	1.56032	1.19014	-1.26524	0.306345	0.4595
BUD14	PLC1	NA	-0.0903893	1.63896	0.892594	NA	-1.47222	0.934692
BUD14	YNL235C	-0.0951247	-0.53745	-0.85754	-0.551843	0.502468	-0.0396301	-0.378057
BUD14	RRD1	-0.420616	-2.31443	-0.680563	-1.4879	1.13356	-1.23788	0.991248
BUD14	TUS1	-2.34445	-0.764303	-0.882365	-1.34823	-0.972005	0.770838	0.572259
BUD14	YKL206C	0.321905	1.10271	0.171811	0.550134	-0.218538	0.751871	-0.472092
BUD14	TRM10	-0.467208	0.0101904	-0.294251	0.209067	-0.690172	-0.342623	-0.6271
BUD14	GUF1	0.846044	0.47879	0.82346	0.494003	0.394586	-0.0780355	0.407731
BUD14	EST2	0.271364	0.38378	0.522162	0.00212379	0.30512	0.493699	0.641985
BUD14	TRS33	-1.30154	-0.458584	-2.36547	-1.6684	0.405155	1.66559	-0.846754
BUD14	YAK1	0.19492	-0.27862	-0.642229	-0.672602	0.934898	0.511455	0.0364043
BUD14	MON2	-0.244959	-0.212119	-0.195462	-0.773408	0.574014	0.75248	0.713797
BUD14	BOP2	-0.590325	-0.15609	-0.0677914	-0.020264	-0.578365	-0.251792	-0.0618648
BUD14	RCE1	-0.251886	1.60294	0.943833	0.990849	-1.28645	0.852849	-0.063465
BUD14	PCL1	-1.52933	-0.560572	-0.566976	-0.833618	-0.680479	0.331476	0.327786
BUD14	FBP1	0.688172	-0.235567	-0.623556	-0.0150621	0.761961	-0.373782	-0.757531
BUD14	SAS2	0.768182	0.364078	0.500025	0.575922	0.222717	-0.361305	-0.0996122
BUD14	GCN1	1.82736	1.33382	1.65353	1.02505	0.886349	0.404682	0.785786
BUD14	RCS1	0.769316	0.624701	0.8404	1.25839	-0.526515	-0.97623	-0.536105
BUD14	HAL5	0.656308	-1.71381	-0.546848	-0.992827	1.75766	-1.09463	0.548954
BUD14	URK1	0.416263	0.208932	-0.00683626	0.206189	0.242839	-0.0521669	-0.267102
BUD14	SPE4	-0.665088	-0.431406	-0.593429	-1.29634	0.680774	1.1807	0.865823
BUD14	UBA4	-0.893243	-0.901742	-0.371567	-0.608463	-0.270475	-0.481065	0.290855
BUD14	TGS1	0.382314	0.911022	0.0906222	0.22433	0.188007	0.947245	-0.168739
BUD14	SRO7	NA	NA	NA	NA	NA	NA	NA
BUD14	SKO1	0.279093	-0.237522	-0.0784258	-0.575319	0.921098	0.430515	0.613282
BUD14	INP52	-1.39097	-0.360601	-1.51285	-2.0237	0.675589	2.3136	0.628381
BUD14	SPT23	0.455358	1.03131	0.830748	0.874668	-0.43512	0.175092	-0.0595907
BUD14	SHE4	-6.84548	-1.22332	-2.70598	-2.26752	-2.81771	1.41251	-0.529437
BUD14	YOR291W	0.123229	0.322648	0.0801091	-0.30006	0.467279	0.840962	0.468531
BUD14	MPD1	-1.22039	-1.64652	-1.93244	-1.77685	0.598877	0.117755	-0.186201
BUD14	ATP11	0.1248	0.230261	-0.01592	-0.422081	0.597377	0.883652	0.500763
BUD14	INO4	2.26108	1.86166	2.82364	1.75033	0.574101	0.117938	1.39008
BUD14	NPR2	1.77836	0.83824	1.09054	0.38938	1.5282	0.600783	0.872951
BUD14	ROM2	3.5653	4.57489	3.73999	3.49623	-0.0356008	1.56415	0.258646
BUD14	NNF2	-0.063179	-0.220519	0.316597	0.613081	-0.690155	-1.25701	-0.370601
BUD14	PIH1	2.19621	1.98419	1.95149	1.86791	0.363994	0.125344	0.095124
BUD14	BUD14	NA	NA	NA	NA	NA	NA	NA
BUD14	ALB1	2.51194	1.36752	2.7588	2.35682	0.16456	-1.52866	0.512544
BUD14	CDC73	-0.720498	-0.760513	-0.991847	-0.930739	0.243574	0.183953	-0.0764151
BUD14	HHF1	-0.315666	-0.563872	-0.929203	-0.903382	0.635559	0.426836	-0.0328974
BUD14	YPL017C	-0.296176	-0.368351	0.0285851	-0.711823	0.456876	0.432521	0.915271
BUD14	EAF6	-2.81691	-1.39225	-1.49437	-1.35748	-1.4227	-0.113637	-0.167311
BUD14	PNT1	-0.60837	-0.465627	-1.12326	-0.501903	-0.0853068	-0.00385915	-0.767348
BUD14	HSL1	-2.89186	-2.11858	-2.21075	-2.49694	-0.3349	0.459739	0.359698
BUD14	TAT2	-1.69724	-0.165038	0.184868	-0.443267	-1.25086	0.344701	0.776039
BUD14	KEL1	0.322977	-0.134936	0.643514	-0.0465997	0.410739	-0.183378	0.852899
BUD14	ERV25	0.539764	0.64907	0.391606	0.533049	0.0231356	0.115918	-0.178331
BUD14	ATG21	0.105493	0.0363965	-0.209216	-0.902275	1.08253	1.29614	0.853669
BUD14	ESC2	-1.19211	-0.619472	-0.434039	-0.948276	-0.218796	0.411476	0.633134
BUD14	PAN3	-1.39278	0.0727111	-1.8709	-0.86512	-0.508778	1.29493	-1.23344
BUD14	MSH2	-1.87171	-0.450494	-1.77887	-0.851746	-1.01176	0.515421	-1.13693
BUD14	KTI12	-5.10236	-3.10313	-3.87338	-4.215	-0.346246	1.39109	0.459467
BUD14	POL4	0.970765	-0.260506	-0.0501838	-0.322392	1.38294	0.0330331	0.334645
BUD14	ALG8	-5.5768	-2.39781	-3.31214	-1.53335	-3.68615	-1.29163	-2.17401
BUD14	YIP5	1.70239	0.529814	0.638834	0.901965	0.884287	-0.595229	-0.333956
BUD14	FUN30	NA	NA	NA	NA	NA	NA	NA
BUD14	RPS8A	3.09381	2.3068	3.8412	1.57113	1.73944	1.05198	3.02724
BUD14	RIM11	-0.502226	0.318246	-0.228896	0.124534	-0.63805	0.222944	-0.441222
BUD14	LHS1	0.553511	0.122612	-0.241307	-0.86496	1.51485	1.36659	0.768074
BUD14	UBC8	-0.438132	-0.516712	-0.50711	-0.304162	-0.119316	-0.362322	-0.254604
BUD14	ARL3	-3.32537	-1.95749	-3.94776	-2.07725	-1.18516	0.0966406	-2.23133
BUD14	SLG1	3.37972	3.48264	3.89345	3.37309	-0.0562477	0.135553	0.641295
BUD14	STM1	1.07439	0.703135	-0.445576	0.479191	0.656135	0.273134	-1.14975
BUD14	ECM33	0.105355	0.58949	0.420885	-0.477255	0.634987	1.48065	1.11088
BUD14	UBP14	0.112209	-0.0695754	-0.743472	-0.569458	0.739259	0.664017	-0.215658
BUD14	HXK2	-1.15022	-0.306595	-1.87637	-1.22496	0.106693	1.25735	-0.792236
BUD14	YPL141C	0.956007	0.843541	1.52766	2.02628	-1.16239	-1.79903	-0.65014
BUD14	RAD17	1.09599	0.0929583	0.738284	0.273447	0.90068	-0.316134	0.577172
BUD14	CCZ1	-3.05774	-1.94689	-0.537605	-1.58598	-1.43507	-0.578211	1.287
BUD14	RIM101	-1.36184	-0.182645	0.254842	-0.598304	-0.767637	0.542684	1.05508
BUD14	PBS2	-6.72299	-3.95029	-2.61236	-2.53941	-2.55361	-1.99416	-0.0701286
BUD14	VPS17	-3.25805	0.120525	-1.5004	-1.20576	-2.01804	1.84262	-0.360867
BUD14	XKS1	0.558381	0.101111	0.255802	0.744515	-0.184304	-0.983014	-0.616294
BUD14	VAC8	0.0568478	0.919715	1.79541	0.715796	-0.671933	0.243963	1.35566
BUD14	HAT1	0.795148	-0.249082	-0.0231312	0.638207	0.184727	-1.33436	-0.823064
BUD14	MEK1	-1.38069	-1.75446	-2.08386	-0.970197	-0.389068	-1.1851	-1.35724
BUD14	SRL2	1.38976	-0.170719	1.31551	0.53807	0.932033	-1.07721	0.96843
BUD14	BIM1	-1.11563	-1.76415	-1.31718	-1.78751	0.716805	-0.0337866	0.578854
BUD14	GCR2	0.21808	-0.963691	-0.448931	-1.13556	1.44661	0.181772	0.845739
BUD14	GOS1	-1.19895	-0.428072	-0.942564	0.0227507	-1.24341	-0.70558	-1.20003
BUD14	YKL207W	-0.734743	-1.78456	-0.327601	-1.35261	0.661616	-0.678862	1.26305
BUD14	YJL103C	-2.20433	-1.49165	-1.6031	-0.641491	-1.56643	-1.27929	-1.17924
BUD14	RLM1	1.24975	0.63086	1.37154	0.488779	0.834454	0.153881	1.10025
BUD14	GAS1	-9.97201	-7.43802	-9.76871	-9.19438	0.26265	-0.074646	0.0840383
BUD14	YHR151C	-1.51127	-1.2708	-0.973428	-0.836214	-0.659372	-0.685197	-0.170274
BUD14	CCH1	-3.6686	-2.24584	-3.55612	-3.03523	-0.53634	1.02314	-0.597223
BUD14	PSY4	3.22691	3.73796	3.77406	3.82214	-0.858444	-0.174823	-0.145099
BUD14	PHO86	-0.616754	-0.209796	-0.405552	-0.387744	-0.212562	0.200234	-0.0250099
BUD14	CPR6	1.31116	1.97213	1.63921	2.04698	-0.824283	-0.159377	-0.533843
BUD14	YPR050C	-2.96973	-2.81939	-2.40891	-2.50425	-0.405217	-0.507529	0.125535
BUD14	CTF4	-1.30936	-1.51999	-0.868225	-0.279683	-1.044	-1.83982	-0.726878
BUD14	SPS1	-2.05069	-0.685277	-3.14327	-3.73299	1.73517	4.20783	0.747501
BUD14	OAF1	-0.0330513	-0.323212	-0.55482	-0.377527	0.384316	0.0221269	-0.222791
BUD14	NPP2	-0.422269	-0.106319	-0.000793757	0.309084	-0.748149	-0.654554	-0.387211
BUD14	TPK2	-0.327367	-0.335437	-0.256311	-0.393217	0.0910227	0.0271195	0.166855
BUD14	SLX9	-1.07277	0.434122	-1.39126	2.6321	-3.96924	-3.33689	-5.04027
BUD14	SSK2	-0.204919	0.139236	-0.0459128	-0.159717	-0.0258752	0.374555	0.138206
BUD14	YNL086W	-0.502264	-1.9267	-1.64066	-0.500565	0.0234877	-2.1027	-1.39824
BUD14	CAP2	-1.48207	0.252862	-0.73838	0.49738	-2.06195	-0.408375	-1.53542
BUD14	HIR3	0.640239	-0.528501	0.342833	-2.4799	3.26533	2.6978	3.46412
BUD14	ERP4	0.90647	0.207533	0.789606	0.355515	0.608549	-0.269303	0.538692
BUD14	SKI8	-0.00758132	0.555339	0.678914	0.819671	-0.849096	-0.438162	-0.180791
BUD14	DPB3	1.6208	1.42504	1.31793	0.0963102	1.65574	1.88254	1.52436
BUD14	DOT6	-1.36085	-0.663064	-1.18711	-1.40213	0.0725208	0.992631	0.26448
BUD14	RTT101	-0.692466	-1.87516	-0.649718	-2.9849	2.35429	1.4867	2.85824
BUD14	LIP2	0.492008	0.603982	0.107067	0.59067	-0.0902146	-0.0337038	-0.602651
BUD14	DYN1	0.0381337	-2.74243	-1.88808	-1.19623	1.30707	-2.25749	-0.841658
BUD14	ENT5	1.46491	0.849174	0.593855	0.851909	0.679225	-0.05708	-0.3276
BUD14	TGL1	0.137914	0.556337	0.131041	0.526637	-0.387481	-0.00983093	-0.493512
BUD14	PTC4	-0.676523	-0.192404	-0.604453	-0.385783	-0.276664	0.222465	-0.274102
BUD14	APC9	-0.841538	-0.725347	-1.40232	-1.49062	0.693508	1.03009	0.108998
BUD14	ABP1	-0.94127	0.667613	-2.01114	-1.21865	0.313735	2.66125	-0.964678
BUD14	GIM3	-1.01178	-0.170828	0.369562	0.68166	-1.76089	-1.28422	-0.395243
BUD14	YJL055W	0.619425	0.175485	0.477402	0.0613717	0.609138	0.108273	0.513002
BUD14	FAR10	-0.986047	-0.0491642	-0.969826	-0.578973	-0.39747	0.707129	-0.483077
BUD14	TEX1	1.41279	0.102224	-0.225418	1.16122	0.283804	-1.59579	-1.72252
BUD14	UBI4	-0.699372	-1.29237	-0.91713	-0.445977	-0.237884	-1.27465	-0.582107
BUD14	SET6	1.34943	0.326594	0.942043	0.377673	1.06118	-0.129704	0.701749
BUD14	MMR1	-0.321855	-0.411423	-1.36918	-0.900022	0.625643	0.640743	-0.575003
BUD14	YCK3	0.500111	0.0600793	0.529438	-0.586148	1.16515	0.874842	1.38054
BUD14	YSR3	-0.276455	-0.0182428	0.452275	-0.0116084	-0.257084	-0.0656772	0.572346
BUD14	TPS1	-0.299175	-1.02592	-0.338587	-0.906057	0.655462	-0.232254	0.698785
BUD14	BUD13	0.482908	0.881153	0.701797	0.64945	-0.163229	0.284438	0.0608986
BUD14	PTP2	-2.49946	-1.87485	-0.414904	-2.0947	-0.363599	0.244589	2.06174
BUD14	ELM1	-12.2205	-10.2061	-19.5521	-18.4112	1.75343	0.858886	0.334633
BUD14	MDM35	2.46393	1.71918	2.57152	2.35897	0.106798	-1.02021	0.260964
BUD14	DBP7	0.749228	0.0164765	0.505641	0.36809	0.425885	-0.562657	0.167656
BUD14	YPL205C	-0.593819	-0.248714	-1.07205	-0.287523	-0.300715	-0.000211163	-0.968583
BUD14	PPA2	2.18118	0.314539	0.873219	-0.244764	2.62539	0.749619	1.38351
BUD14	RPS4A	-1.26515	-0.0528206	0.342673	-0.273016	-1.00502	0.261096	0.760603
BUD14	SPF1	0.406642	0.706968	0.554813	-0.312707	0.778925	1.41284	1.07291
BUD14	RAD51	-1.15813	-1.31134	-0.285493	-1.39838	0.2758	0.0605019	1.37142
BUD14	SPA2	-0.464987	0.629524	0.0418849	0.886998	-1.40145	-0.428174	-1.05097
BUD14	REG1	NA	0.847533	0.768263	0.462312	NA	0.508076	0.37831
BUD14	TSL1	0.746087	0.322811	0.404968	0.195341	0.601445	0.127515	0.257037
BUD14	YML122C	0.204582	-0.074775	0.63673	-0.669315	0.941609	0.800382	1.61673
BUD14	BRE1	3.31429	0.113417	4.77637	-0.249761	3.98677	0.467079	6.57525
BUD14	HCR1	2.18388	1.50857	1.55962	1.64406	0.603003	-0.251318	-0.119955
BUD14	ICE2	-1.87835	-1.62241	-1.55652	-0.688863	-1.18497	-1.39851	-1.06396
BUD14	IPK1	-0.123503	-1.23116	-1.61713	-2.9657	2.91034	2.36399	1.66322
BUD14	PCT1	0.937296	0.399222	0.456659	0.325661	0.673819	0.0498528	0.159528
BUD14	RAV1	0.671684	0.787948	0.631109	0.129773	0.592145	0.892054	0.618791
BUD14	GET3	-1.48477	-1.10661	-1.97011	-1.14806	-0.313676	-0.0046631	-1.00079
BUD14	BTS1	4.25042	4.00083	4.71519	3.46996	0.845544	0.80301	1.50124
BUD14	MSN5	1.26979	-0.0394641	-0.32142	-0.216711	1.61487	0.199224	-0.132777
BUD14	REV7	-0.302608	-1.06975	-0.166639	-1.23261	0.991001	0.168887	1.31356
BUD14	FAT1	-1.41279	-1.74211	-2.31189	-1.64258	0.26804	-0.207898	-0.814108
BUD14	TPM2	0.531798	0.98246	0.60623	1.37602	-0.892179	-0.633013	-0.968093
BUD14	CHS7	-6.4077	-2.98504	-4.3234	-3.38892	-1.77359	0.483822	-1.03559
BUD14	BOI2	-2.56769	-1.80007	-1.98225	-2.39562	-0.129944	0.764694	0.515738
BUD14	RAD54	-0.276615	-0.832566	0.444626	0.030246	-0.30131	-1.2991	0.510956
BUD14	RPL37A	0.0542442	0.24566	0.706044	0.0452445	0.0311794	0.232601	0.816546
BUD14	ALG5	-2.32178	-1.26485	-2.07062	-1.44143	-0.854804	0.188517	-0.765064
BUD14	LSM1	1.98335	-0.122009	0.719208	0.215484	1.94272	-0.542315	0.621753
BUD14	HSP42	-0.429934	-0.278434	-0.368962	-0.180994	-0.240339	-0.196492	-0.236028
BUD14	SLY41	1.80302	2.05522	2.4143	1.62528	0.197886	0.5946	1.01715
BUD14	LEM3	-1.62858	0.181598	-3.9481	-4.30629	2.72715	6.23001	0.476903
BUD14	EXO1	0.179459	-0.291389	-0.126852	0.16683	0.0349999	-0.716235	-0.367126
BUD14	VPS30	-0.229339	-1.06844	-1.16298	-0.956895	0.780775	-0.223388	-0.252214
BUD14	DBF2	3.35414	3.14174	3.08707	3.7015	-0.551412	-0.928186	-0.891651
BUD14	UBP8	-0.487266	0.176476	-0.110437	0.299558	-0.80654	-0.233433	-0.511367
BUD14	PUF6	-0.461285	-1.0238	-0.283086	0.0227078	-0.487766	-1.56177	-0.382146
BUD14	DCC1	-0.36521	0.114458	-0.119221	0.462678	-0.849766	-0.55777	-0.72455
BUD14	YPR130C	0.100843	-0.78436	0.0617872	-0.220311	0.359767	-0.869554	0.346911
BUD14	GSG1	-4.08535	-2.40168	-3.40988	-1.86426	-2.15478	-0.826112	-1.86611
BUD14	BCK1	-2.63724	0.636961	0.349324	0.432004	-3.10553	0.245476	-0.105457
BUD14	PCL7	-0.929204	-0.877209	0.271977	-0.369543	-0.555923	-0.788659	0.792637
BUD14	YNL140C	1.01432	-0.525759	-0.897394	0.373553	0.705154	-1.35168	-1.57905
BUD14	RIM20	-4.1839	-3.20713	-1.54564	-5.20844	0.934084	2.20488	4.46837
BUD14	VPS1	-0.527863	-0.40057	-1.50268	-0.974672	0.489236	0.76342	-0.647215
BUD14	VPS72	0.987882	1.00258	1.04405	0.695767	0.330127	0.393848	0.431299
BUD14	VID21	-0.688371	-0.882326	-1.15278	-1.20629	0.563079	0.399204	0.066304
BUD14	SAP190	-2.88213	-3.05151	-2.6034	-1.38932	-1.45622	-2.40543	-1.47998
BUD14	YPT6	-6.93484	-6.27102	-9.25712	-10.1387	1.06404	0.540562	0.469173
BUD14	VPS24	-3.70415	-5.67582	-5.42447	-3.94979	0.357537	-1.71146	-1.13511
BUD14	MVP1	-1.18361	-1.76563	-1.46944	-1.40307	0.254554	-0.580556	-0.0807902
BUD14	ERG5	0.115345	0.872991	0.841028	0.589989	-0.477925	0.359168	0.309582
BUD14	SAS5	0.747429	0.319052	0.966096	0.555929	0.2219	-0.397367	0.508746
BUD14	YIP3	0.168371	0.458085	0.803115	0.572984	-0.404207	-0.220475	0.283414
BUD14	RRP6	-0.00735175	-0.500427	0.414976	-0.264864	0.292775	-0.395474	0.840159
BUD14	IDH1	1.17403	0.763948	0.77215	0.126599	1.14259	0.862054	0.797636
BUD14	ORM2	-1.6811	-1.30158	-0.796786	-0.439052	-1.23867	-1.29781	-0.442232
BUD14	IES2	5.43495	5.48841	5.86604	4.83564	0.239416	0.624886	0.747046
BUD14	PER1	-6.85145	-5.75971	-8.25199	-5.78858	-0.0445364	-0.211392	-0.75698
BUD14	TRP3	-0.664097	-0.669038	-0.936684	-0.5861	-0.0557437	-0.179277	-0.433414
BUD14	VID22	1.86915	1.44767	1.67491	0.633506	1.36044	1.1514	1.30739
BUD14	SCS2	0.04243	0.0367141	-0.345182	-0.0545338	0.123774	0.0753332	-0.363363
BUD14	PLB1	-0.0863062	-0.225668	0.165859	-0.131992	0.0697971	-0.191069	0.366446
BUD14	SPC2	-0.348994	-0.593515	-1.1293	-1.73856	1.45007	1.57301	0.748214
BUD14	FAR8	-0.137528	-0.178829	-0.227788	-0.544993	0.450621	0.47138	0.390447
BUD14	MRL1	-0.824298	-0.80931	-0.428301	0.228977	-1.08702	-1.55189	-0.818029
BUD14	DAK2	-1.43954	-1.18159	-1.17434	-2.73351	1.34225	2.13183	1.90973
BUD14	PEX30	1.39769	1.09046	1.46749	0.885887	0.568517	0.244914	0.726566
BUD14	ADK2	0.451053	1.28543	0.589412	0.695377	-0.246896	0.806468	-0.137246
BUD14	FKS1	-2.00389	-0.977283	-2.19497	-0.46886	-1.53801	-0.789745	-2.11728
BUD14	YNL120C	-0.447255	-0.400375	0.480081	0.211916	-0.672168	-0.938193	0.329632
BUD14	RTG1	-0.77136	-0.0819453	-0.582528	-0.555871	-0.19852	0.626623	-0.0339274
BUD14	YPL080C	0.76144	0.322792	1.5811	0.883445	-0.115322	-0.869829	0.873162
BUD14	SWI5	2.89123	2.14222	1.16766	2.52833	0.395876	-0.633668	-1.75364
BUD14	HSC82	-1.78199	-1.38016	-1.13348	-1.38606	-0.364848	-0.0555016	0.310566
BUD14	BMH2	1.77951	1.44296	1.55362	1.22117	0.623729	0.276171	0.411843
BUD14	ARP1	0.916697	0.272915	0.585918	1.11863	-0.212358	-1.28509	-0.67136
BUD14	TOS3	0.67861	0.708874	0.644844	-0.0112626	0.747897	0.981317	0.810726
BUD14	THP2	2.9885	4.95134	4.05023	10.0491	-3.49668	-1.74385	-2.7308
BUD14	SGN1	-1.15954	-0.422641	-0.735008	-0.414223	-0.748713	-0.0682459	-0.396664
BUD14	MGS1	0.258631	-0.367606	-1.56736	-0.932001	1.27502	0.749493	-0.778938
BUD14	YNR047W	-0.200486	-1.13327	-1.0724	-1.43618	1.30844	0.369101	0.447
BUD14	DAL81	-0.870533	-0.247264	-0.774445	-1.71375	0.891858	2.04378	1.15317
BUD14	LIF1	1.21867	1.06967	0.697931	0.406312	0.889726	0.913259	0.360373
BUD14	CLN2	-0.887268	-0.509191	-1.07558	-0.936492	0.0763677	0.552795	-0.170012
BUD14	MFT1	-0.593283	-1.10111	-0.747551	-0.473576	-0.0990564	-0.960643	-0.338936
BUD14	UBR2	1.48447	-0.455854	0.196962	0.367593	1.21728	-1.24239	-0.214528
BUD14	RCK1	2.08006	2.06941	2.30958	1.20022	0.983449	1.25173	1.4082
BUD14	TOS4	0.357363	0.101981	-0.270308	-0.343555	0.759524	0.585724	0.0879097
BUD14	PIL1	-1.73067	-1.31148	-1.65581	-0.885446	-0.833236	-0.672982	-0.944585
BUD14	DPP1	-0.022415	-0.325606	0.213984	0.67077	-0.707972	-1.49151	-0.569396
BUD14	HAP4	-0.883813	-0.667339	-0.82769	-0.198206	-0.686709	-0.731957	-0.777369
BUD14	BUD3	-0.347617	0.586978	0.285421	-0.0200641	-0.32309	0.818391	0.375913
BUD14	ELP2	-0.147697	0.204309	-0.123761	-0.990531	0.900484	1.66518	1.0679
BUD14	YPL113C	0.346809	0.252336	0.172749	0.16556	0.212498	0.068892	0.00599015
BUD14	PMT3	0.960581	0.0323469	0.227696	0.250265	0.779966	-0.370055	-0.0309134
BUD14	SMI1	-6.41696	-5.70424	-6.2744	-5.84366	0.132626	-0.147127	-0.0597222
BUD14	PAC2	0.969536	-0.198547	0.380107	0.367144	0.663876	-0.87106	0.0131506
BUD14	VPS63	-8.6344	-14.6126	-11.8898	-15.126	1.44941	-0.913875	1.21246
BUD14	YNL205C	-1.83678	-0.739172	-1.01215	-1.21547	-0.5928	0.623098	0.250122
BUD14	HOS4	1.62603	1.0617	2.2237	1.77231	-0.164656	-1.10145	0.56595
BUD14	IME1	-0.342264	-0.769184	0.107116	-1.22192	0.938726	0.589294	1.638
BUD14	YML108W	1.89321	1.17371	1.81369	1.17062	0.807506	-0.0469644	0.804209
BUD14	PMS1	0.0898973	0.432182	-0.466239	-0.153934	0.278374	0.788247	-0.39022
BUD14	CTF18	-0.244169	-0.0995828	-0.429711	-0.209632	-0.0146501	0.102418	-0.27585
BUD14	YLR278C	1.66181	0.31992	1.26874	0.592286	1.1787	-0.448493	0.842027
BUD14	IML3	-0.701592	-0.234743	-1.13496	-0.955155	0.288561	0.973339	-0.219968
BUD14	PTC2	-0.36298	-0.32256	0.0838002	0.528146	-0.916333	-1.28166	-0.553967
BUD14	YKL161C	-0.0783286	0.0774377	-0.0900516	-0.270042	0.223512	0.444464	0.220285
BUD14	AHC1	0.320155	-0.0958379	0.209489	-0.215019	0.585054	0.115574	0.523516
BUD14	BIK1	-1.77506	-1.5169	-1.88984	-0.7179	-1.04977	-1.20616	-1.43732
BUD14	YAL027W	NA	NA	NA	NA	NA	NA	NA
BUD14	CUE5	0.558206	-0.461215	0.107547	-0.9243	1.58226	0.604135	1.27669
BUD14	MCM22	-0.895301	-0.809495	-0.100715	-0.370225	-0.520008	-0.690528	0.3313
BUD14	CKA1	-0.466444	-0.859045	-1.29766	-0.905638	0.481328	0.00657048	-0.480356
BUD14	NUP84	1.7085	1.24972	1.80171	0.530884	1.29695	0.994077	1.59718
BUD14	ECM30	1.07298	0.858666	1.36175	0.613089	0.510595	0.30465	0.932411
BUD14	ENT3	0.371306	0.142294	-0.0502833	0.404688	-0.0134334	-0.434127	-0.567145
BUD14	SUM1	-0.0273625	-0.543153	-0.398177	-0.602373	0.626988	0.0246862	0.250774
BUD14	GPT2	0.328463	0.352969	0.981744	0.116935	0.244369	0.283913	1.07778
BUD14	LDB19	1.56036	1.49152	1.61415	1.71785	-0.177202	-0.387221	-0.144609
BUD14	SLM3	2.25036	1.49869	1.79602	0.978233	1.42238	0.717459	1.02491
BUD14	NMD2	-0.000826879	-0.489487	-0.534705	-0.0569015	0.0807326	-0.679307	-0.59546
BUD14	PSY2	-1.22553	-0.858095	-1.04289	-0.468224	-0.761166	-0.619652	-0.709764
BUD14	VPS75	0.120624	-0.809166	0.884571	-0.493628	0.668295	-0.513002	1.70621
BUD14	DOT1	0.443336	0.373899	0.862279	0.176139	0.30297	0.228775	0.854156
BUD14	TPS3	2.40457	2.9256	1.45406	2.31961	0.0837607	0.899762	-1.11983
BUD14	FMP48	0.695138	0.158513	0.13019	0.557226	0.164258	-0.63051	-0.532501
BUD14	DMA1	-1.82544	-0.369983	-1.68306	-1.02424	-0.788262	0.878416	-0.807721
BUD14	CHL4	-0.415049	-0.4475	-0.152782	-0.0231951	-0.390777	-0.667378	-0.163628
BUD14	YPL102C	1.0332	0.181821	1.28266	1.23623	-0.213562	-1.58911	0.0505456
BUD14	APS3	-0.374586	-1.558	-0.617645	-1.28878	0.97459	-0.448792	0.826634
BUD14	MAD3	-0.285831	-0.475619	-0.58512	-0.481262	0.227425	-0.0479902	-0.129137
BUD14	YJL057C	1.68418	0.74587	0.983711	0.987417	0.770865	-0.40497	-0.00925791
BUD14	MKS1	0.223699	-1.53179	-0.548066	-1.0328	1.34435	-0.777274	0.596752
BUD14	PTR2	0.195725	-0.0288009	-0.478053	-0.309247	0.553262	0.347894	-0.212266
BUD14	ROX1	-1.98512	-1.26652	-1.91589	-1.67362	-0.279447	0.518047	-0.292149
BUD14	YLR253W	0.171745	-0.434578	-0.298843	-0.82486	1.07078	0.499681	0.647662
BUD14	SUR2	2.04747	1.378	1.08467	0.983271	1.18973	0.531683	0.119982
BUD14	CHK1	-0.0236806	-0.280463	-0.857589	-0.636401	0.666683	0.456648	-0.273835
BUD14	PLP1	-0.118896	-0.481609	-0.86803	0.105854	-0.214876	-0.902425	-1.21066
BUD14	PEX12	-0.470037	0.0442669	-0.153222	-0.390303	-0.0622248	0.569927	0.291085
BUD14	YPR022C	0.2851	0.327751	0.459758	-0.298616	0.636151	0.846232	0.937551
BUD14	TIM13	-0.0118601	-0.294689	-0.0636607	0.310882	-0.318027	-0.928511	-0.467403
BUD14	YKU80	-1.66996	-1.28113	-1.07959	-0.716167	-0.944162	-0.87086	-0.449244
BUD14	DIA2	1.76204	0.767723	1.32117	0.614976	1.26352	0.169418	0.879251
BUD14	DBR1	0.656586	0.0819045	0.84804	1.64412	-1.07186	-2.32886	-1.0137
BUD14	BUD27	0.0656758	0.221463	0.5718	0.594421	-0.534875	-0.593408	-0.0329325
BUD14	DJP1	0.997473	0.525243	0.358722	-0.028177	1.10135	0.741143	0.476876
BUD14	SCY1	1.08273	1.04902	0.541948	-0.149071	1.31835	1.66987	0.854022
BUD14	HSE1	-1.52895	-1.24517	-1.20528	-1.70402	0.21269	0.592034	0.612601
BUD14	MAD1	0.486377	0.556635	0.253046	0.24928	0.271286	0.38666	0.00174526
BUD14	ERG2	-2.66961	-1.71755	-3.75411	-2.32559	-0.302604	0.782246	-1.69617
BUD14	KIN3	NA	NA	NA	NA	NA	NA	NA
BUD14	SEY1	0.462279	-0.251606	0.124919	0.297432	0.195231	-0.847069	-0.216862
BUD14	UBC12	-1.62234	-0.941425	-1.17664	-1.52849	-0.0593007	0.775328	0.432365
BUD14	BRR1	1.97529	1.58631	1.67518	1.91001	0.0720555	-0.532883	-0.31246
BUD14	TRM1	-0.654367	-0.719875	-0.740316	-0.629072	-0.00101608	-0.190561	-0.138247
BUD14	GLK1	-0.717434	-0.81418	-1.79395	-1.13714	0.461089	0.403088	-0.805252
BUD14	NTE1	1.46031	2.02436	1.07421	1.3295	0.151675	0.99092	-0.330586
BUD14	PPH3	-1.06846	-0.55698	-0.705642	-1.4891	0.460111	1.26862	0.961951
BUD14	VPS9	-7.7575	-4.70309	-8.58369	-5.87043	-0.220004	0.676353	-0.851618
BUD14	HDA1	-1.98304	-0.589931	-3.06486	-0.299123	-1.69013	-0.475061	-3.37655
BUD14	DPL1	-2.24671	-1.18155	-2.03858	-1.36976	-0.851368	0.205135	-0.813519
BUD14	YKR043C	0.731373	0.676973	0.455872	0.484033	0.281964	0.22797	-0.0378474
BUD14	GFD1	-0.69541	-0.635819	-0.971451	-0.387226	-0.294779	-0.416951	-0.721554
BUD14	HIR1	2.43749	0.0989324	0.974891	-1.8022	4.4846	2.6674	3.44101
BUD14	YKR096W	0.15828	-0.330049	-0.105524	-0.177297	0.374949	-0.276176	0.086082
BUD14	MCK1	-2.8829	-3.481	-2.94275	-4.82116	1.95331	1.45019	2.2732
BUD14	HFA1	0.720694	1.37695	0.332393	-0.290448	1.08608	2.3759	0.769472
BUD14	YBR028C	-0.432343	-0.0632401	-0.51188	-2.31966	1.95862	3.1618	2.21878
BUD14	VTA1	-2.26846	-0.992715	-2.15754	-1.16962	-1.0758	0.188968	-1.20354
BUD14	PHO88	1.91904	1.05864	2.42545	1.80546	0.126104	-1.15494	0.795434
BUD14	MLP1	-0.956024	-1.46071	-0.540952	0.444711	-1.45277	-2.7941	-1.22527
BUD14	RAS2	0.18615	-0.138985	0.915879	-0.548452	0.79498	0.533762	1.81302
BUD14	HBT1	-1.38727	-0.985559	-1.12198	-0.587435	-0.805325	-0.631492	-0.660288
BUD14	YKU70	-0.718874	-0.417061	0.201911	0.00859684	-0.744062	-0.669327	0.236808
BUD14	PMT1	-5.21933	-2.21282	-3.93672	-3.22688	-1.44667	1.33448	-0.771335
BUD14	AZF1	-3.05068	-2.1752	-1.60754	-3.59856	0.620671	1.9017	2.44698
BUD14	CBT1	-0.240297	0.312969	-0.667191	0.281244	-0.527291	-0.0104174	-1.1791
BUD14	VAM3	-3.13129	-2.0541	-1.33204	-3.11083	0.0639898	1.39362	2.1911
BUD14	RNH203	-1.63276	-1.17882	-1.0498	-0.687716	-0.935226	-0.7649	-0.447591
BUD14	DFG16	-3.23537	-2.12536	-2.67783	-2.63549	-0.53915	0.644764	-0.0327839
BUD14	HUT1	0.421289	-0.25088	0.641014	-0.153717	0.626983	-0.196093	0.982638
BUD14	RAD10	1.05118	0.789926	1.39337	1.09235	-0.036474	-0.493646	0.372145
BUD14	NEJ1	-0.344201	0.240142	0.0184636	-0.55528	0.243897	1.08977	0.708586
BUD14	CLB5	-18.2643	-10.7227	-18.1534	-18.9421	0.635238	0.838374	1.10445
BUD14	YPK2	1.42234	1.14789	1.8346	1.56321	-0.14556	-0.665162	0.335524
BUD14	SUR4	-0.476741	1.79379	1.48947	1.14704	-1.68756	0.904051	0.424442
BUD14	HSM3	0.82109	0.685542	0.372136	0.336031	0.537668	0.456057	0.0418504
BUD14	YKL037W	-0.757127	-0.943049	-0.312089	-0.735015	0.0022898	-0.358759	0.520525
BUD14	PFK1	NA	NA	NA	NA	NA	NA	NA
BUD14	SMA2	0.553224	0.0522237	0.632415	0.843327	-0.296138	-1.19579	-0.268597
BUD14	LIN1	-0.529525	-0.453833	-0.244423	0.205317	-0.751822	-1.0057	-0.560657
BUD14	YOR309C	-0.193543	0.78357	-0.0170163	0.431296	-0.636027	0.460081	-0.558886
BUD14	AMD1	-1.06528	-0.398072	-0.653571	-0.664321	-0.391115	0.321724	0.0122049
BUD14	PRR2	0.00795486	0.125506	0.25217	-0.206603	0.247559	0.42232	0.566009
BUD14	ATG14	0.162362	-0.0386634	0.0570852	-0.0386139	0.233262	-0.0561907	0.115753
BUD14	SWD1	NA	NA	NA	NA	NA	NA	NA
BUD14	COQ2	-2.1504	-1.61502	-1.87166	-2.09428	-0.0134983	0.612115	0.276076
BUD14	YOR082C	2.57434	2.66669	2.9055	2.18879	0.429917	0.682877	0.936211
BUD14	YPL109C	0.16689	-0.548277	0.315473	0.108661	0.083	-1.00251	0.253547
BUD14	YLL017W	-0.159315	-0.716179	-0.178593	-0.753667	0.647347	-0.0064938	0.710235
BUD14	CIN4	-0.793587	-0.812678	-0.562285	-0.882734	0.117825	0.0402329	0.394143
BUD14	IXR1	-0.183541	-0.150086	1.00793	0.0245692	-0.19736	-0.30773	1.22616
BUD14	VPS70	-1.18523	-1.63667	-0.594792	-1.38438	0.233807	-0.42433	0.97271
BUD14	CLN3	NA	NA	NA	NA	NA	NA	NA
BUD14	BUD19	0.155877	1.02461	1.26557	1.47997	-1.40836	-0.724321	-0.278932
BUD14	UBP3	-6.57015	-7.69278	-12.2701	-8.04386	0.769883	-0.385036	-0.739669
BUD14	SIN3	0.226615	0.317288	0.977348	0.167051	0.0844055	0.160313	1.00955
BUD14	SSD1	-0.856411	0.401493	-0.104607	-0.295278	-0.557451	0.947656	0.23353
BUD14	SSO2	1.73992	0.783831	1.83818	0.70022	1.14607	0.0687043	1.42935
BUD14	RAD9	1.00073	0.882021	1.55111	0.271916	0.799861	0.835677	1.59643
BUD14	RTS3	0.316462	0.390727	0.664821	1.2326	-0.969534	-1.2795	-0.715253
BUD14	HPR5	0.8359	0.2649	-0.426777	-0.493658	1.42126	1.03667	0.0800159
BUD14	SKI3	-0.264356	-0.00874831	0.10944	0.0715885	-0.331924	-0.171854	0.0440154
BUD14	YER134C	-1.18892	-0.67295	-1.37157	-1.43068	0.277352	1.01931	0.0731846
BUD14	MMS1	-1.02573	-0.149075	-0.586265	-0.615679	-0.400564	0.616075	0.0352211
BUD14	FKH1	-0.361926	-0.361023	0.394685	1.09703	-1.51406	-2.15661	-0.883679
BUD14	SIS2	-2.47349	-1.77683	-1.88759	-1.73871	-0.695005	-0.120887	-0.177991
BUD14	RTG3	-1.12428	-2.66818	-1.64435	-1.50273	0.417	-1.70795	-0.169132
BUD14	YOR364W	-0.425375	-0.111936	-0.0544384	0.586104	-1.04302	-1.06172	-0.797275
BUD14	YKL121W	0.254913	0.119907	0.163648	0.427152	-0.1596	-0.498741	-0.329702
BUD14	SHE10	0.87228	-0.307827	-1.10327	-0.431199	1.39381	0.121612	-0.82989
BUD14	YAP3	-1.6294	-0.563068	-1.01663	-0.819539	-0.797102	0.307695	-0.244113
BUD14	QRI8	2.31043	2.26338	2.0257	1.82092	0.549642	0.628871	0.25027
BUD14	IES4	1.35877	1.48607	1.32191	0.773003	0.649427	1.00204	0.685272
BUD14	GAL4	0.943342	0.655458	0.770089	0.952223	0.00635896	-0.48541	-0.23258
BUD14	SWD3	-0.203373	0.536123	1.04918	0.453139	-0.669368	0.063428	0.741394
BUD14	SSN8	4.4977	3.04856	5.78989	3.30693	1.35376	-0.449189	2.62976
BUD14	DSE3	0.631129	-0.0847847	0.184305	-0.472853	1.18381	0.502937	0.812031
BUD14	TYE7	2.06378	1.88117	2.01112	1.27943	0.8766	0.851615	0.924745
BUD14	SNU66	0.329318	0.498823	1.31822	1.13959	-0.855658	-0.986535	0.21754
BUD14	STE24	-4.28825	-5.35051	-4.51372	-4.71225	0.531919	-0.633366	0.29725
BUD14	SPT8	3.58261	4.35241	4.3114	3.71693	-0.287535	0.898421	0.647094
BUD14	RAD61	0.221039	0.35391	0.458552	1.11983	-0.950878	-1.16886	-0.832281
BUD14	SPO14	-0.0959956	0.0381174	0.483626	-0.235108	0.168142	0.337492	0.888392
BUD14	SWE1	-0.442625	-0.514274	0.104896	-0.310712	-0.117151	-0.349373	0.51248
BUD14	SNF11	1.09469	1.49505	1.79245	0.856606	0.272006	0.891782	1.17404
BUD14	DDC1	0.00349214	-0.9565	-0.299374	-0.820949	0.889549	-0.254764	0.642184
BUD14	TOP1	-0.598124	-0.759234	0.42522	-0.17327	-0.425514	-0.900265	0.739275
BUD14	YLR104W	-0.437516	-1.36243	-0.842703	-1.32845	0.950435	-0.112498	0.596659
BUD14	SDP1	0.0556168	-0.819932	-1.65668	-0.410899	0.512782	-0.647144	-1.52791
BUD14	RPS22A	-0.0548799	0.0858929	-0.15687	-0.118873	0.0890674	0.238868	-0.0500469
BUD14	PLB3	0.78654	0.639762	0.521584	1.00161	-0.215433	-0.580226	-0.605428
BUD14	XRS2	0.797475	0.308863	0.105707	0.0504719	0.808034	0.316121	0.0655731
PTC2	YPL150W	0.014656	0.537165	0.11381	0.30775	-0.286818	0.274379	-0.243434
PTC2	SAT4	0.527987	0.144328	-0.171349	0.314143	0.246808	-0.300757	-0.604994
PTC2	YLR217W	-1.08497	-1.10429	-0.393509	-1.16412	0.11121	0.0216138	0.949315
PTC2	ADH1	-0.253765	0.329577	0.707097	-0.265793	0.0343679	0.801577	1.20358
PTC2	FKH2	-0.256842	-0.319914	-0.203794	-0.345219	0.114735	-0.0196655	0.172458
PTC2	PTK1	0.0209369	-0.646193	0.26256	-0.547128	0.619676	-0.202415	1.00119
PTC2	RIS1	0.982446	0.860092	1.33128	0.984855	0.0133206	-0.234845	0.429501
PTC2	BEM4	0.443315	0.510243	0.894622	0.218713	0.258131	0.363861	0.84135
PTC2	PRR1	0.850863	0.67124	0.956415	0.386447	0.515462	0.361777	0.708754
PTC2	SAP155	1.05988	0.524798	0.52876	0.722763	0.378529	-0.341483	-0.247434
PTC2	SPT21	1.1614	0.616674	1.49887	1.13787	0.0343146	-0.812346	0.447906
PTC2	ELP4	-0.0554547	-0.0368525	-0.284678	-0.191995	0.165434	0.16738	-0.117863
PTC2	YNL226W	NA	NA	NA	NA	NA	NA	NA
PTC2	RIM1	0.0260472	-0.284976	-0.345345	-0.344811	0.412088	0.0300794	-0.00358757
PTC2	DBP3	0.0592691	-0.535114	0.188188	-0.51732	0.628649	-0.0858104	0.87199
PTC2	ARV1	0.530771	-0.684834	0.634189	0.455569	0.100867	-1.699	0.218942
PTC2	IRS4	-0.36926	0.563441	0.672026	0.578162	-0.975593	-0.0745401	0.112862
PTC2	RAD27	-2.47755	-1.10582	-0.589315	-1.18336	-1.27338	0.0469127	0.731556
PTC2	PDC1	0.155597	-0.392322	-0.662206	-0.697603	0.919822	0.377725	0.0425999
PTC2	ESC8	-1.1343	0.639492	0.235089	-0.0299062	-1.12159	0.908222	0.325701
PTC2	YMR102C	-0.0375846	0.0700724	-0.178568	0.199529	-0.227891	-0.242616	-0.471811
PTC2	RAD55	0.00509577	-0.348947	0.47928	-0.637734	0.698377	0.359911	1.38231
PTC2	RPA14	-0.156853	0.0923801	-0.236647	-0.038158	-0.103237	0.131935	-0.249075
PTC2	YMR1	-0.348345	-0.397272	-0.505511	-0.336826	0.00958006	-0.1432	-0.212115
PTC2	YOR024W	0.0985781	0.373195	0.745599	0.186796	-0.0711565	0.212408	0.690058
PTC2	TIF1	-0.0909138	-0.899609	-0.686817	-0.476259	0.427338	-0.667685	-0.260726
PTC2	YPL183C	-0.0162054	-0.383523	0.379957	-0.39065	0.415863	-0.0458534	0.952719
PTC2	REC114	-0.439483	-0.248619	-0.140371	0.0248317	-0.467052	-0.450056	-0.207797
PTC2	HAM1	-0.602953	0.528491	-0.870388	-0.0121332	-0.600218	0.722709	-1.06726
PTC2	MRPL10	0.0685992	0.418575	0.299119	0.196871	-0.113319	0.26327	0.123874
PTC2	ARO1	-0.716828	-0.167613	0.142849	0.292667	-1.04093	-0.719205	-0.188718
PTC2	YLL007C	0.0136743	0.165382	-0.60586	0.330517	-0.311817	-0.294014	-1.16415
PTC2	DNF1	-0.590976	-0.64684	0.0640858	-0.415301	-0.157176	-0.392483	0.591572
PTC2	IRE1	0.219051	-0.477459	-0.371071	-1.23674	1.53701	1.02911	1.06655
PTC2	SOL2	-0.611026	-0.0116241	-0.257161	0.0569488	-0.681434	-0.154906	-0.39246
PTC2	HOS3	0.383676	0.130304	0.314371	0.326716	0.0816647	-0.339072	-0.0182342
PTC2	SLA1	0.866813	1.09074	1.48076	0.877289	0.00464355	0.257843	0.75419
PTC2	DOG2	-0.349689	-0.648079	-0.694919	-0.463669	0.141686	-0.324865	-0.286245
PTC2	KSS1	-0.136498	-0.250586	-0.128295	-0.148256	0.0340831	-0.203538	0.021829
PTC2	AGP1	-0.630708	0.570458	0.368734	-0.122746	-0.512998	0.942518	0.606569
PTC2	YBL086C	1.53448	0.505029	0.771597	0.887992	0.715861	-0.61098	-0.1503
PTC2	YCR061W	0.0863686	-0.394709	0.370552	-0.345426	0.476232	-0.127117	0.884974
PTC2	SMY1	0.303232	0.421975	-0.0452608	0.020316	0.319516	0.522516	-0.0842482
PTC2	NUP60	-0.5646	-0.00506841	-0.846078	-0.0720742	-0.496748	0.0404098	-0.962784
PTC2	NPY1	0.375281	0.438643	0.470466	0.505156	-0.115006	-0.151938	-0.0459439
PTC2	VAC7	0.620028	0.413279	0.34742	0.645964	-0.0119864	-0.392061	-0.373155
PTC2	YOL019W	0.531593	0.611007	0.765862	0.0442268	0.534729	0.76039	0.89199
PTC2	BYE1	0.960055	0.38342	0.842836	0.95208	0.0244899	-0.881494	-0.141351
PTC2	ALT1	1.46773	1.50223	1.55996	1.14968	0.356526	0.46937	0.510147
PTC2	POM34	-0.259796	-0.598631	-0.773214	-0.22387	-0.0161117	-0.596004	-0.684178
PTC2	SLM1	0.0610073	0.570632	0.382829	0.270398	-0.198708	0.376401	0.136503
PTC2	SAS3	-0.141545	0.174073	-0.250504	-0.619682	0.525014	1.08737	0.4549
PTC2	GOT1	-0.122832	-0.0269107	-0.0951153	-0.167806	0.0690476	0.146856	0.0872205
PTC2	RIM15	-0.0143878	0.34894	0.849383	0.805876	-0.84174	-0.71874	0.0498342
PTC2	PPS1	-0.354824	0.392409	0.266686	0.438121	-0.812983	-0.121973	-0.215526
PTC2	OST6	0.741991	1.17797	0.968024	1.43625	-0.750996	-0.433137	-0.599559
PTC2	CLN1	-0.620251	-0.57215	-0.274024	-0.196081	-0.424794	-0.597888	-0.0995836
PTC2	BAS1	-0.531835	-0.204484	-0.0845774	-0.44129	-0.0736061	0.285026	0.439441
PTC2	CBC2	1.0762	0.824106	0.791859	0.896594	0.209109	-0.158694	-0.135706
PTC2	CMP2	-0.622587	-0.308887	-0.678939	-0.522583	-0.0785959	0.251734	-0.193881
PTC2	SGS1	-0.189698	0.0885958	0.0737648	-0.00923012	-0.168263	0.0848096	0.0999985
PTC2	MNS1	-1.94854	-1.52825	-0.909173	-1.04666	-0.891118	-0.752389	0.168507
PTC2	CHD1	0.172618	0.337826	0.527433	0.318821	-0.132194	-0.0287401	0.25578
PTC2	CUE1	-0.486314	0.682473	0.622424	0.179758	-0.679431	0.668098	0.546034
PTC2	YCR095C	-0.643481	-0.732388	-0.434736	-0.477018	-0.14761	-0.426675	0.0495094
PTC2	YNR004W	1.51543	1.35234	0.972152	1.2578	0.290438	0.0881646	-0.368924
PTC2	YPR084W	0.48434	-0.407678	0.136431	-0.357789	0.908168	-0.127991	0.609967
PTC2	LRS4	-0.939963	-1.26521	-0.884144	-0.255018	-0.686022	-1.50966	-0.776928
PTC2	IES5	NA	NA	NA	NA	NA	NA	NA
PTC2	HOM3	NA	NA	NA	NA	NA	NA	NA
PTC2	PSH1	-0.544369	-0.327594	-0.217723	-0.573381	0.055379	0.297964	0.438134
PTC2	RDH54	-0.641303	-0.502926	-0.819309	-0.419196	-0.205393	-0.176743	-0.494496
PTC2	GAC1	-0.915295	-0.4882	-0.502687	0.0867595	-1.0331	-0.884413	-0.73391
PTC2	SPT2	0.682454	0.977889	0.725151	0.657419	0.0428403	0.413749	0.0801539
PTC2	KTR2	-0.711254	-0.739641	-0.533648	-0.896749	0.217877	0.165133	0.446745
PTC2	BNI5	-0.243836	-0.254951	-0.29485	-0.0206198	-0.213261	-0.393699	-0.343004
PTC2	OPI3	0.044156	-0.275617	1.30053	-0.0163095	0.0853547	-0.429681	1.64354
PTC2	RTS1	-0.128678	0.591593	0.415832	0.511895	-0.652589	0.063004	-0.122054
PTC2	MAC1	-1.06461	-1.45527	-1.03875	-0.457254	-0.605447	-1.49219	-0.71819
PTC2	MEH1	0.0964714	0.565144	1.07427	0.492548	-0.395222	0.0526579	0.723461
PTC2	RTT107	-0.670474	-1.05688	-0.402253	-0.515952	-0.135209	-0.836387	0.138075
PTC2	GDS1	-2.53189	-2.87989	-2.11932	-1.56294	-0.930155	-1.92067	-0.676076
PTC2	ICS3	-0.231692	0.0255077	0.365601	-0.620747	0.431243	0.874883	1.22027
PTC2	BEM1	-0.678089	-0.713885	-1.30252	-0.896115	0.251659	0.201175	-0.49801
PTC2	YNL228W	-0.187495	0.0211128	0.870657	-0.210732	0.0461654	0.277878	1.33813
PTC2	ECM21	-0.479154	-0.53591	0.123092	-0.484267	0.0270875	-0.134376	0.750273
PTC2	BOI1	-0.657928	-0.48533	-0.788701	-1.05797	0.440676	0.761328	0.331031
PTC2	PRK1	0.288719	-0.702791	-0.395718	-0.465883	0.816034	-0.400187	0.0840879
PTC2	PPE1	-0.143516	-0.88897	-0.36557	-0.355399	0.244743	-0.825828	-0.0155391
PTC2	DSS4	0.884083	0.994007	1.0293	1.48014	-0.64356	-0.76979	-0.577601
PTC2	CIN2	0.340281	0.04065	0.536247	0.111656	0.262366	-0.158412	0.523618
PTC2	YCK1	0.801642	0.38381	0.462203	0.0605302	0.801833	0.409601	0.495198
PTC2	PTC1	-2.37574	-3.50874	-4.30814	-3.89977	1.57679	0.443548	-0.329873
PTC2	STE50	0.39353	0.184606	1.52136	-0.897696	1.38091	1.50306	2.99699
PTC2	COG6	0.440507	1.58253	1.21476	0.536056	-0.0788732	1.49465	0.844855
PTC2	SRN2	1.3303	0.799429	1.01138	1.15385	0.201616	-0.569403	-0.188074
PTC2	SIC1	1.18973	0.78304	2.4708	1.56072	-0.397319	-1.20054	1.17596
PTC2	LAG1	0.926161	0.875037	0.455367	0.970798	-0.0321019	-0.192595	-0.649734
PTC2	YOR154W	-0.000689161	0.540778	0.482072	0.305373	-0.300469	0.283007	0.216202
PTC2	PSP1	0.023256	0.155083	0.0363924	0.0844353	-0.0426941	0.0456568	-0.0625042
PTC2	ATP10	0.315312	0.382774	0.131127	0.0453275	0.305904	0.43001	0.103477
PTC2	YNL324W	-0.450683	-0.140764	-0.357974	0.177718	-0.639777	-0.514929	-0.667248
PTC2	YLR414C	0.956916	-0.419571	0.0493783	-0.454069	1.50697	-0.00642074	0.62141
PTC2	KCC4	0.364832	-0.174621	0.132091	-0.304356	0.726123	0.130777	0.538321
PTC2	SST2	1.54733	2.21462	2.75793	1.63764	-0.102031	0.814578	1.45171
PTC2	OPY2	1.34639	0.566516	0.289966	0.238136	1.20801	0.416949	0.0613514
PTC2	UBC4	-0.000717635	0.0333538	-0.381447	-0.111057	0.137854	0.15192	-0.338241
PTC2	HOR2	NA	NA	NA	NA	NA	NA	NA
PTC2	PFK27	-1.49959	-0.81944	-1.14503	-1.00162	-0.478444	0.201111	-0.175305
PTC2	ALP1	NA	NA	NA	NA	NA	NA	NA
PTC2	NCS2	0.0681042	0.116552	-0.325764	0.021143	0.0711394	0.0813281	-0.433132
PTC2	YLR312C	1.04669	1.00908	0.969393	0.770256	0.313262	0.294814	0.244622
PTC2	SET3	-0.664259	-1.29162	0.233788	-1.58823	0.974361	0.360098	2.24597
PTC2	NUP42	-0.636328	0.461541	-0.057919	0.777307	-1.46635	-0.51309	-1.03871
PTC2	UBX7	0.657539	0.561248	0.674261	0.224514	0.477527	0.428983	0.554816
PTC2	FPS1	0.516428	0.659345	0.143052	-0.414088	1.00121	1.49028	0.687995
PTC2	PML1	0.372425	-0.568974	0.434301	0.290227	0.10823	-1.2939	0.175744
PTC2	SKM1	-0.641068	-0.639664	-0.967983	-0.524775	-0.0955113	-0.225118	-0.547644
PTC2	LPP1	0.258715	0.0880587	-0.0808819	0.181252	0.103248	-0.190374	-0.328002
PTC2	DCR2	-0.577401	-0.109544	0.0177393	-0.0654226	-0.517225	-0.119681	0.100206
PTC2	OAC1	0.242047	0.330989	0.482806	0.0545593	0.219063	0.342108	0.528152
PTC2	SIP1	-0.469937	-0.139117	-0.214224	-0.275954	-0.182489	0.14101	0.0736277
PTC2	PKH2	0.241776	0.232805	-0.198001	0.101462	0.169407	0.133096	-0.374294
PTC2	AIP1	0.0157504	-0.0475373	0.0617617	-0.0627804	0.104371	-0.03416	0.151522
PTC2	RLF2	0.895747	-0.325623	0.212545	-0.362369	1.34606	-0.0031834	0.710037
PTC2	PHO8	-0.313579	-0.578843	-0.713429	-0.893795	0.627771	0.3916	0.221384
PTC2	GUP1	-1.0604	-0.896948	-0.340435	-1.64042	0.622952	0.99893	1.60217
PTC2	VPS27	-0.745568	-0.0665205	-0.476811	0.167948	-0.939902	-0.393897	-0.802504
PTC2	SMK1	0.158837	0.548841	0.255768	0.145223	0.0360359	0.525337	0.134163
PTC2	RHB1	-1.65338	-0.67543	-0.777424	-0.54853	-1.0985	-0.242352	-0.283339
PTC2	MNN5	-0.591503	-0.0323948	-0.300978	-0.3758	-0.205353	0.438594	0.0898635
PTC2	KIN2	-0.965472	-0.86753	-1.07466	-1.0162	0.0779282	0.153025	-0.0710807
PTC2	RXT3	-0.314433	0.151603	0.403719	-0.0954629	-0.208792	0.299807	0.61612
PTC2	OPI10	0.662586	0.184169	0.27035	0.370971	0.329589	-0.325229	-0.127708
PTC2	FRE4	0.136168	0.355233	0.356064	0.0697237	0.091648	0.355188	0.352172
PTC2	GET2	NA	NA	NA	NA	NA	NA	NA
PTC2	HMG2	-0.2411	-0.556153	-0.370926	-0.179655	-0.0429736	-0.598507	-0.240124
PTC2	PIG1	0.153146	-0.0364268	-0.0826275	0.391125	-0.228801	-0.672055	-0.590435
PTC2	CLB3	0.636698	-0.0855536	-0.0168501	0.510125	0.152061	-0.91426	-0.656437
PTC2	DUN1	-0.768352	-1.06633	-0.338759	-0.839863	0.0995124	-0.385201	0.616939
PTC2	ASK10	0.115694	-0.31542	-0.930476	0.068193	0.071708	-0.608756	-1.24139
PTC2	MSH6	0.0724762	0.444726	0.32925	0.234762	-0.149124	0.246357	0.11425
PTC2	SEL1	NA	-10.4621	NA	-10.7875	NA	-0.744197	NA
PTC2	PPZ2	-0.581314	-0.340846	-0.218141	-0.76009	0.2109	0.541235	0.669158
PTC2	KNS1	0.728344	-0.115853	0.308308	-0.0163415	0.805595	-0.199477	0.399679
PTC2	BFA1	-0.901535	-0.428225	-0.319315	-0.230535	-0.671541	-0.340914	-0.113022
PTC2	RIC1	0.809725	1.00822	1.14313	0.68171	0.153611	0.422541	0.572898
PTC2	STD1	0.17052	-0.141829	-0.248846	-0.074949	0.280097	-0.152467	-0.218579
PTC2	GUT1	-0.0607778	0.0753718	-0.0518137	0.0159334	-0.0590437	0.0295082	-0.0869397
PTC2	SYC1	0.418848	0.608296	0.198124	0.0431871	0.417143	0.757982	0.189215
PTC2	MDM30	0.464575	0.379523	0.332538	-0.169393	0.689049	0.734655	0.61953
PTC2	ERG3	-0.041606	0.618063	0.235487	0.622841	-0.67772	-0.0600559	-0.48329
PTC2	KRE11	0.138018	0.12235	0.0659428	-0.0017851	0.168869	0.122711	0.0810655
PTC2	UBP15	NA	-6.45324	NA	-12.3553	NA	0.867983	NA
PTC2	PDR8	-0.144055	-0.22895	0.132555	-0.220677	0.102362	-0.068038	0.435125
PTC2	RPL20B	NA	NA	NA	NA	NA	NA	NA
PTC2	MON1	0.928703	0.590333	0.71687	0.614448	0.353941	-0.0882269	0.123572
PTC2	MSG5	-0.0379812	0.700274	0.0291455	0.4309	-0.471859	0.339316	-0.501149
PTC2	PTK2	-1.01706	-0.93026	-0.766963	-1.01043	0.0235604	0.0547423	0.299204
PTC2	TOP3	0.964376	0.752437	0.414414	0.865691	0.122062	-0.218079	-0.56944
PTC2	DNM1	0.830056	0.208898	-0.0822468	-0.356698	1.27094	0.758684	0.337427
PTC2	SIR1	1.69629	1.53905	2.20003	1.76772	-0.0809103	-0.390727	0.541519
PTC2	CSF1	-2.21429	-2.61563	-3.86896	-5.64769	3.36291	3.38145	1.64999
PTC2	LGE1	0.546413	0.137197	0.0492053	-0.192642	0.799668	0.41905	0.296994
PTC2	YKR077W	-0.317004	-0.228532	-0.251135	-0.787907	0.514256	0.742288	0.660925
PTC2	VHS1	0.349174	0.493923	0.898153	0.182586	0.197064	0.392397	0.890987
PTC2	YPR063C	0.106954	-0.12161	-0.0351272	0.224504	-0.102033	-0.554736	-0.3249
PTC2	PDR16	1.36292	0.749339	0.724811	0.920732	0.492346	-0.302774	-0.249835
PTC2	KRE1	1.25999	0.136908	0.830759	0.945067	0.353113	-1.23039	-0.147688
PTC2	THI6	0.0665288	-0.26994	0.379116	-0.331931	0.441143	0.0331857	0.878859
PTC2	EGD1	0.225921	0.56413	0.356892	0.434844	-0.198216	0.130131	-0.099596
PTC2	DYN3	1.07488	1.33582	1.13028	1.25383	-0.187217	0.0696241	-0.164169
PTC2	EAF7	1.01782	1.25763	0.806334	1.06189	-0.0396542	0.237679	-0.324478
PTC2	ARP6	-1.25236	-0.278153	-1.63395	-0.329346	-0.933241	0.0176293	-1.60997
PTC2	YLR111W	2.30216	2.12146	1.97305	1.51193	0.883183	0.863264	0.578405
PTC2	YMR291W	0.29916	-0.00239526	0.0293941	-0.232083	0.580916	0.274772	0.321338
PTC2	SGF11	0.884744	0.591332	1.21565	0.780057	0.128519	-0.328022	0.540575
PTC2	DOM34	-1.07861	0.166187	-0.415922	-0.456929	-0.62033	0.841548	0.0479283
PTC2	NKP2	0.487864	-0.441451	-0.467589	-0.252338	0.800876	-0.328557	-0.269862
PTC2	YHL029C	-0.204153	0.0380495	0.184286	-0.268765	0.0897202	0.385882	0.558913
PTC2	PHO13	-1.2593	-1.13719	-1.07135	-1.32842	0.100949	0.209448	0.316071
PTC2	TWF1	-1.71669	-1.11121	-1.71544	-2.40344	0.732486	1.76391	0.852711
PTC2	CHO2	0.753137	0.469406	1.27741	0.89416	-0.135779	-0.671859	0.476015
PTC2	YPL182C	-0.497937	-0.138266	-0.0684983	-0.315678	-0.170148	0.199462	0.303607
PTC2	GSF2	0.0285305	1.25018	0.0588333	-0.290834	0.357883	2.16389	0.430704
PTC2	PUB1	-0.064679	0.0797796	-0.0271846	0.702946	-0.78633	-0.953859	-0.908375
PTC2	VID30	0.232786	-0.390073	-0.0553703	-0.63728	0.937577	0.294402	0.718713
PTC2	NUP53	-0.0836147	0.471477	0.292721	0.3849	-0.471474	0.0686037	-0.117239
PTC2	TOF2	-1.79575	-2.19657	-1.48671	-1.57558	-0.187073	-0.946685	0.112592
PTC2	SCJ1	-1.19671	-0.879147	-1.61881	-0.739347	-0.449694	-0.260859	-1.07845
PTC2	VPS5	1.27765	1.9362	2.09137	1.56714	-0.308161	0.503515	0.659181
PTC2	NPR1	0.364135	0.870518	0.630588	-0.0491397	0.456737	1.26875	0.840019
PTC2	TIF4632	0.0384339	0.0750046	-0.517495	-0.342064	0.422235	0.544714	-0.220481
PTC2	SET5	-0.301104	-0.48997	-0.349016	0.0572947	-0.355561	-0.844515	-0.5068
PTC2	GPB1	-0.197141	-0.0917812	-0.225453	-0.285292	0.114498	0.222654	0.0712825
PTC2	ASC1	2.03302	1.04889	2.07792	1.52664	0.565594	-0.757408	0.693811
PTC2	YAR1	-0.201948	-0.53708	-0.597006	-0.382839	0.21212	-0.278321	-0.268518
PTC2	MSN1	0.214925	0.433062	0.2659	0.784087	-0.577419	-0.564453	-0.653184
PTC2	SSF1	0.479338	0.940671	0.751211	0.0619056	0.461114	1.22705	0.851897
PTC2	DEG1	-0.242854	-0.387636	-0.655241	-0.13737	-0.0893309	-0.416656	-0.645147
PTC2	OPI1	-0.707026	-0.455635	-0.411899	-0.165701	-0.548116	-0.473801	-0.308241
PTC2	CHS5	0.195867	0.0656596	-0.000342255	-0.6359	0.897261	0.954555	0.785243
PTC2	HST1	-0.313678	-0.504989	-0.375015	0.00696951	-0.315822	-0.793653	-0.476632
PTC2	YOR342C	-0.506776	-0.852522	-0.80268	-1.18714	0.731768	0.414432	0.473085
PTC2	ERV41	0.0874335	-0.1574	-0.268722	0.802187	-0.730675	-1.43851	-1.33098
PTC2	ESC1	-0.604718	-0.909106	-1.16534	-0.600541	0.0209141	-0.502997	-0.697597
PTC2	YDL089W	-2.48318	-0.797824	-2.71238	-1.15401	-1.30876	0.450763	-1.9008
PTC2	SSK22	0.56688	0.343141	0.410253	-0.0177871	0.637152	0.463838	0.527896
PTC2	REX4	1.18499	0.0919515	0.665576	1.29656	-0.113496	-1.80792	-0.794364
PTC2	LCB4	-0.0823726	-0.603704	-0.123477	-0.64659	0.615626	0.00125178	0.645798
PTC2	HHT1	0.408084	0.325437	0.536937	0.498662	-0.0736413	-0.30567	0.0432858
PTC2	NGL2	-0.435297	-0.823259	-1.98319	-1.04895	0.662493	0.263532	-1.13794
PTC2	PPQ1	-0.0646452	0.382948	0.14391	0.453135	-0.523333	-0.157232	-0.386403
PTC2	PEX22	-1.17509	-1.49889	-1.4436	-1.50693	0.369373	-0.055501	0.078346
PTC2	YNL056W	-0.384469	0.144226	0.317143	0.38608	-0.789408	-0.404536	-0.088415
PTC2	TRM7	1.33343	0.749802	0.967607	0.675367	0.728533	0.0553369	0.36115
PTC2	RRM3	-0.763307	-1.05018	-0.362139	-1.02577	0.297807	-0.0988194	0.81738
PTC2	YDL025C	-0.727523	-0.39398	-1.03994	-0.820779	0.122093	0.552074	-0.271339
PTC2	RSN1	-0.346639	0.151736	-0.0939655	-0.0605952	-0.279396	0.249768	-0.0443084
PTC2	PPG1	0.194472	1.07132	0.75341	0.681367	-0.490821	0.514969	0.0855497
PTC2	PMT2	-0.368557	0.147205	-0.507742	-0.136186	-0.222898	0.352136	-0.4637
PTC2	RIM21	-1.1084	-0.720934	-0.297799	-0.390686	-0.720046	-0.534107	0.112266
PTC2	YMR269W	1.16727	0.969418	0.482673	1.02439	0.164889	-0.133177	-0.682635
PTC2	BBC1	-0.658081	-0.327838	-0.26329	-0.525692	-0.112226	0.228911	0.322484
PTC2	HXK1	-0.160557	-0.0174569	0.083259	-0.195898	0.0589072	0.200945	0.343263
PTC2	YOL159C	0.0131944	0.719197	0.479045	0.241659	-0.218786	0.631827	0.291462
PTC2	YPL144W	0.927482	1.14253	0.592716	1.11347	-0.194914	-0.00858115	-0.656394
PTC2	MUD1	0.312042	-0.262436	0.438883	0.0863332	0.259298	-0.558561	0.43428
PTC2	YJR128W	0.274051	0.0779128	0.618837	0.199248	0.100447	-0.230916	0.517415
PTC2	MET16	-0.587147	-0.602665	-0.454462	0.409455	-1.02736	-1.51419	-1.07429
PTC2	MIH1	-0.16707	0.0901037	0.808144	0.456266	-0.634446	-0.583617	0.435792
PTC2	UFD2	0.00425678	-0.261775	0.079536	-0.474692	0.525869	0.250611	0.684384
PTC2	ARF1	-0.481941	0.300377	0.180038	-0.102298	-0.377924	0.523979	0.347205
PTC2	YLR374C	0.0647851	-0.923522	-0.630304	-0.073099	0.166849	-1.28125	-0.693927
PTC2	RPS19B	-0.371366	-0.63144	-0.248255	-0.9203	0.595287	0.354165	0.827753
PTC2	SRP40	0.177839	-0.292527	-0.480634	-0.125419	0.340928	-0.296858	-0.443435
PTC2	WHI4	-0.4355	-0.170562	-0.364356	-0.851069	0.456795	0.916084	0.599189
PTC2	BNI1	NA	NA	NA	NA	NA	NA	NA
PTC2	CNA1	-0.0193653	-0.0181045	-0.0554605	-0.136307	0.144804	0.114165	0.0973347
PTC2	COX10	-0.0898205	-0.133952	-0.344216	-0.492867	0.44597	0.460937	0.181419
PTC2	TIM18	-0.779687	-0.189858	-0.978626	-1.1	0.357878	1.24556	0.149574
PTC2	SAC7	0.0515916	0.243527	0.197203	0.0287373	0.0457634	0.253309	0.205993
PTC2	PSK1	-0.684601	-1.18437	-0.647227	-1.5507	0.91523	0.459767	1.1092
PTC2	IML2	-1.41678	-0.84409	-0.723554	-0.0130894	-1.4324	-1.25327	-0.883986
PTC2	WHI3	NA	NA	NA	NA	NA	NA	NA
PTC2	NUP100	-0.958702	0.211263	-0.182811	-0.149286	-0.815278	0.463293	-0.0444994
PTC2	RPS29A	-0.870427	-1.02792	-1.39422	-1.34753	0.517795	0.392982	-0.0566374
PTC2	IOC2	-0.983273	-1.05343	-1.11022	-0.976959	0.0186952	-0.173251	-0.162859
PTC2	RTT109	-0.186489	-0.955379	-0.741496	-1.07025	0.942988	0.100293	0.40439
PTC2	PUS1	-0.948842	0.262805	-0.642167	0.548727	-1.5547	-0.468022	-1.47978
PTC2	YPR197C	-0.574789	-0.672396	-0.0393321	0.193009	-0.786513	-1.30283	-0.291057
PTC2	PEX1	-1.16325	-0.159858	-0.283229	-0.134286	-1.04326	-0.0929592	-0.187632
PTC2	TAX4	0.341409	0.189864	-0.346647	0.288938	0.0769402	-0.198847	-0.791127
PTC2	EST1	0.689548	-0.156706	0.427103	0.236557	0.498544	-0.622659	0.233375
PTC2	NAM7	0.715441	0.267502	0.331605	0.848305	-0.127004	-0.899184	-0.651324
PTC2	PKR1	-0.00547114	0.0914492	0.366909	0.148567	-0.140442	-0.138405	0.267845
PTC2	NPT1	0.140336	0.0167716	1.06111	-0.143379	0.320356	0.174595	1.49079
PTC2	STB1	0.116003	-0.249682	0.027545	0.454678	-0.334798	-1.07083	-0.532622
PTC2	HHF2	0.0678095	0.58236	0.157697	0.631517	-0.571678	-0.124707	-0.590519
PTC2	MID1	0.880606	0.64335	0.601757	0.808328	0.0936587	-0.293428	-0.263164
PTC2	TCB3	0.147377	0.289844	0.206964	0.236565	-0.0721771	0.020635	-0.0396341
PTC2	SKI7	0.485817	0.513605	0.351	0.313061	0.203556	0.232786	0.0441227
PTC2	MNN10	-0.05021	3.89179	4.03187	3.41661	-3.87995	0.714479	0.772602
PTC2	LIA1	-0.69664	0.547696	0.167694	-0.155264	-0.548171	0.956573	0.397582
PTC2	ALG12	0.10651	-0.347333	-0.559101	0.290521	-0.171992	-0.975018	-1.05656
PTC2	YGR071C	-0.0932756	-0.0720096	-0.0385005	-0.351386	0.293405	0.346354	0.385091
PTC2	BST1	-0.545263	-0.558266	-0.543281	-0.683603	0.16891	0.119549	0.172001
PTC2	YEL043W	0.235283	0.636112	1.09922	0.270768	-0.015647	0.470199	1.03227
PTC2	DPB4	-0.265652	-0.385673	0.21965	-0.375078	0.136892	-0.071383	0.734609
PTC2	PSR1	0.967181	0.144212	0.362306	-0.419932	1.48184	0.756593	0.967145
PTC2	YPR045C	1.13564	1.7865	1.96129	1.51051	-0.401573	0.364276	0.565165
PTC2	AIR1	-1.44707	-1.53361	-1.774	-1.41634	-0.00105935	-0.231567	-0.433187
PTC2	RAD24	0.605851	0.767373	0.804414	0.602679	0.0193244	0.186823	0.247874
PTC2	AVO2	0.357153	-0.0916386	0.05825	-0.166654	0.573089	0.0519482	0.275983
PTC2	IMP2'	-0.388221	0.380243	-0.449166	0.0588495	-0.448901	0.406884	-0.632925
PTC2	MAK3	-0.432164	-0.0711483	-0.359275	-0.482045	0.074213	0.535822	0.149324
PTC2	MCM16	1.33196	0.113635	0.596589	0.537485	0.870495	-0.666722	0.069355
PTC2	GGA1	-0.359445	-0.424585	-0.291385	0.330643	-0.704712	-1.14411	-0.774315
PTC2	YNR020C	-0.655479	-0.142066	-0.769476	0.364597	-1.05207	-0.786023	-1.40931
PTC2	MSI1	0.287765	0.833011	1.14302	0.807867	-0.543537	-0.0164684	0.414865
PTC2	DBP1	-1.4899	-1.31495	-0.844885	-1.07529	-0.393273	-0.406544	0.283096
PTC2	POM152	-0.694016	-0.116555	-0.537153	-0.580979	-0.0921303	0.612935	0.052996
PTC2	PCL2	0.79308	0.393759	0.214974	0.241343	0.60939	0.163454	-0.0356248
PTC2	MKK1	-0.332938	2.30029	-0.152155	3.62565	-4.43018	-2.09872	-4.84774
PTC2	MSC1	0.243708	-0.307538	-0.80094	-0.558708	0.866365	0.305719	-0.299788
PTC2	PHO90	-0.591202	0.113384	-0.115041	0.487623	-1.11391	-0.595253	-0.750301
PTC2	ZDS1	0.201079	0.0291757	0.547657	-0.143646	0.384579	0.19285	0.854375
PTC2	DAK1	0.337296	0.0739754	0.273797	-0.215301	0.603395	0.360616	0.603616
PTC2	UBC13	-1.14662	-0.310142	0.617989	0.0958869	-1.26502	-0.641049	0.644544
PTC2	ENT2	-0.332136	0.310956	-0.883441	-0.309785	-0.0018218	0.838128	-0.708519
PTC2	ELG1	0.209532	0.505832	0.513407	0.523664	-0.308964	-0.0790736	-0.0174577
PTC2	CYT1	-0.153176	-0.276951	-1.12968	-1.12515	1.03459	1.15668	-0.00491616
PTC2	YMR111C	0.341121	0.491363	0.46854	0.304857	0.0598787	0.212562	0.200061
PTC2	SET2	0.668472	0.0430141	0.027473	-0.178293	0.913048	0.262698	0.252249
PTC2	TAT1	0.838814	0.778126	0.753581	0.226084	0.674997	0.751093	0.651235
PTC2	SER1	NA	0.305123	-0.571266	0.207473	NA	0.0845563	-0.968656
PTC2	PCL8	-1.17837	-0.715641	-0.637106	-0.570724	-0.605753	-0.268201	-0.0829198
PTC2	STV1	-0.964554	-0.208496	-0.079062	0.145218	-1.14649	-0.565683	-0.28106
PTC2	PSK2	0.363766	0.665398	0.500631	-0.0325628	0.438899	0.949371	0.658299
PTC2	NFT1	0.411954	0.202358	0.693121	0.437615	-0.00530548	-0.395033	0.315173
PTC2	POA1	-0.456979	-0.9687	-0.917358	-1.10685	0.700104	0.133569	0.233154
PTC2	BCK2	-2.68851	-3.11422	-3.64295	-2.41086	-0.218036	-1.04554	-1.45834
PTC2	UBX4	-0.182105	-0.0354435	0.169054	0.487908	-0.68358	-0.810066	-0.398343
PTC2	ALG6	-1.16795	-0.715916	-0.5858	-0.521831	-0.645699	-0.338745	-0.0799434
PTC2	DOG1	-1.57447	0.0224946	-0.485274	0.033517	-1.64455	-0.0719985	-0.646289
PTC2	CTK2	1.59061	1.6646	2.89781	1.30583	0.320126	0.478558	2.07045
PTC2	YPR091C	-0.0148993	0.0971145	-0.0146587	-0.157734	0.17206	0.311017	0.174505
PTC2	DOA1	-0.646192	-0.578677	0.267324	-0.889275	0.277679	0.385354	1.4314
PTC2	MYO5	-0.44049	-1.08016	-0.363652	-0.759013	0.356019	-0.521048	0.486529
PTC2	HCM1	-0.0426604	-0.120893	0.310487	-0.16722	0.152823	0.0106201	0.58949
PTC2	ISW2	-0.168449	-0.384901	-0.200091	-0.0618181	-0.090539	-0.521556	-0.174401
PTC2	PDE2	-5.92706	-6.39698	-7.19496	-5.30889	0.0515336	-0.86077	-0.769956
PTC2	YGR058W	0.558698	0.55183	0.317341	-0.171359	0.790197	0.985714	0.603121
PTC2	SLK19	0.664358	-0.0624849	0.275008	-0.124228	0.851806	0.0328277	0.492175
PTC2	YBL009W	0.346126	0.570175	1.18703	0.168807	0.20836	0.522095	1.2698
PTC2	NUT1	0.241533	0.362619	0.219769	0.526026	-0.277764	-0.291526	-0.38272
PTC2	YPR174C	0.405053	0.555301	0.116589	0.356684	0.0726207	0.23001	-0.300672
PTC2	GMH1	0.71424	1.03595	0.795842	0.16583	0.598987	1.21446	0.778365
PTC2	SSK1	-0.435815	-0.0988975	0.108615	-0.304076	-0.116968	0.239463	0.508861
PTC2	PIG2	0.100572	0.515448	0.636575	0.26127	-0.147452	0.310053	0.462498
PTC2	YNK1	-0.815279	-0.59687	-0.514171	-0.530938	-0.270018	-0.154875	0.0196255
PTC2	RAD14	NA	NA	NA	NA	NA	NA	NA
PTC2	YMR148W	-0.386897	-0.231213	-0.367871	-0.172392	-0.204092	-0.140858	-0.245343
PTC2	RAD1	-0.0597062	1.69859	-0.513647	0.582537	-0.654348	1.59744	-1.36233
PTC2	HST3	-1.53317	-0.764107	-1.13397	-1.13167	-0.379871	0.467092	-0.00217051
PTC2	CHL1	0.9474	0.709268	0.822994	0.879602	0.088839	-0.301231	-0.0754693
PTC2	NHP6A	-1.54927	-1.68912	-1.53543	-1.32935	-0.194359	-0.576602	-0.252213
PTC2	MSC3	-0.317954	0.205868	-0.165884	-0.153713	-0.151181	0.461897	-0.0180178
PTC2	NMD4	0.0538442	0.423652	0.37354	-0.249278	0.340786	0.913312	0.769445
PTC2	LSB6	0.0382016	0.19327	0.26526	0.000596762	0.0612905	0.221447	0.325289
PTC2	VPS71	0.614902	0.603293	0.234137	0.400456	0.246581	0.242387	-0.209181
PTC2	SUB1	-0.55132	0.255748	-0.729651	-0.491954	-0.0363955	1.02103	-0.294194
PTC2	MSS18	-0.735781	-0.678103	-1.28635	-0.367602	-0.35708	-0.505775	-1.1341
PTC2	MET14	0.128523	-0.133679	-0.717972	0.203345	-0.0570557	-0.54164	-1.14547
PTC2	SRB2	NA	-0.464452	0.0875663	-0.034819	NA	-0.675054	0.148847
PTC2	MRK1	0.0167995	-0.53259	0.117746	0.319221	-0.296636	-1.28325	-0.252778
PTC2	PEA2	0.45907	0.0398099	0.359257	0.0472601	0.455196	-0.0668523	0.383988
PTC2	IES3	1.36243	1.78825	1.83196	2.10977	-0.837178	-0.529627	-0.367489
PTC2	PUS4	-0.167407	-0.328586	-0.789526	-0.192477	0.0480961	-0.252199	-0.743338
PTC2	RAD6	0.0456805	-0.706288	-0.101243	-0.850875	0.96546	0.147167	0.926709
PTC2	CMK1	0.417445	0.223074	0.529637	0.144028	0.309518	0.0577551	0.475277
PTC2	YIL042C	-0.894542	-0.738096	-0.414465	-0.676849	-0.20081	-0.148155	0.322534
PTC2	HOT1	-0.353796	-0.0593845	-0.908717	0.124468	-0.481737	-0.32098	-1.2842
PTC2	HAT2	0.542475	0.653757	1.02592	0.351643	0.222584	0.38701	0.839302
PTC2	SNX4	-0.378217	-0.219999	0.395584	0.963173	-1.3903	-1.76061	-0.715016
PTC2	RPS10B	0.135031	-0.201969	0.219144	-0.00570418	0.16985	-0.338861	0.275914
PTC2	DMA2	-0.389695	-0.376519	-0.156848	-0.581821	0.223946	0.23964	0.524092
PTC2	YPL261C	-0.0380376	-0.766539	-0.925529	-0.615981	0.630075	-0.276294	-0.382806
PTC2	TOR1	-0.0398311	-0.210578	-0.473253	-0.53565	0.543627	0.412183	0.0758976
PTC2	POL32	-0.382742	-0.621666	-0.867159	-0.29657	-0.069002	-0.524456	-0.704737
PTC2	RCK2	0.113959	-0.149347	-0.0484092	-0.283389	0.439972	0.136982	0.288478
PTC2	RIF1	0.297096	1.11371	0.344871	0.866607	-0.596684	0.306867	-0.657626
PTC2	SWI6	1.75766	2.41656	1.73022	1.18125	0.639194	1.79946	0.685345
PTC2	AKL1	0.475413	0.232808	-0.255746	0.214929	0.295903	-0.0303627	-0.586619
PTC2	FET3	-0.723417	-0.357911	-0.707148	-0.496618	-0.210266	0.143704	-0.260691
PTC2	EAF3	-0.631346	-0.34436	-0.43506	0.127325	-0.776905	-0.735635	-0.700351
PTC2	RER1	-0.119655	1.00848	0.976315	0.637853	-0.775681	0.486813	0.419001
PTC2	SEC22	0.983919	2.63567	1.09827	0.228999	0.827943	3.50433	1.08336
PTC2	SRC1	0.371637	0.198631	0.0656671	-0.0835384	0.500844	0.350376	0.182108
PTC2	RAD23	-0.795308	-0.663738	-0.741464	-0.539594	-0.240292	-0.238397	-0.250011
PTC2	PAC1	0.94126	0.922241	1.48772	0.868686	0.0939767	0.0249207	0.773856
PTC2	RPS28B	-5.19844	-6.27454	-4.27603	-3.87537	-0.638029	-1.91067	-0.321763
PTC2	RPA34	0.543497	-0.206705	-0.0875485	0.281619	0.29737	-0.759605	-0.460738
PTC2	MUB1	-0.115434	0.551396	-0.159104	-0.107205	0.0130436	0.892668	-0.0672861
PTC2	PHO80	1.63478	0.85419	0.556643	0.333385	1.41576	0.705588	0.273941
PTC2	PHO23	0.217879	-0.184472	-0.382284	0.0173478	0.232794	-0.346864	-0.498517
PTC2	CRZ1	-1.11837	0.397153	-0.658265	0.107428	-1.24766	0.361261	-0.952478
PTC2	YOR006C	-0.145232	-0.918759	0.106957	-1.21752	1.13876	0.36318	1.63238
PTC2	ARC18	1.13169	0.749209	1.02272	1.1602	-0.0226307	-0.651814	-0.181775
PTC2	UBP13	-0.322082	-0.309399	-0.529315	-0.598349	0.312517	0.360144	0.0840837
PTC2	YNL171C	0.549277	0.243682	0.666319	-0.170774	0.779663	0.540949	1.03517
PTC2	TEF2	-0.396369	0.481066	0.124608	0.36988	-0.784882	0.104057	-0.307092
PTC2	VPS38	0.264125	0.791083	0.563295	0.176819	0.113608	0.828795	0.476351
PTC2	PPH21	-0.160185	0.115927	-0.0991409	0.450954	-0.621606	-0.538762	-0.685109
PTC2	VAM10	1.53575	1.41262	1.97459	0.820926	0.790631	0.822704	1.44918
PTC2	LDB18	-0.577307	0.879911	-0.142629	-0.593635	0.0422073	2.06669	0.556377
PTC2	RAD52	0.435928	0.415403	0.132217	0.182245	0.288744	0.27977	-0.0649661
PTC2	PEX13	-2.20176	-1.47237	-1.08481	-0.845787	-1.33588	-0.959675	-0.295833
PTC2	LAS21	0.544815	0.620439	1.35466	0.090345	0.500102	0.707539	1.57781
PTC2	FMP27	-0.0728249	-0.291413	-0.104921	0.378978	-0.453882	-1.02189	-0.603018
PTC2	RTT102	-0.0810944	-0.305455	-0.0544931	-0.363155	0.318616	0.0270046	0.379853
PTC2	KIN82	-0.479981	0.11724	-0.338904	-0.125501	-0.351436	0.293575	-0.26757
PTC2	CCW12	0.904667	1.16794	0.610233	1.15991	-0.270691	-0.0396711	-0.692603
PTC2	PTC5	-0.173614	-0.525465	-0.776638	-0.212579	0.062722	-0.506867	-0.702426
PTC2	YBR255W	-0.584778	-0.433284	-1.16044	-0.157687	-0.427869	-0.453148	-1.23771
PTC2	SLX8	NA	NA	NA	NA	NA	NA	NA
PTC2	YKR074W	-0.289176	0.313387	0.135985	-0.110235	-0.166656	0.554156	0.302418
PTC2	DYN2	-0.619696	-0.280313	-0.430909	-0.611337	0.0165713	0.420756	0.221461
PTC2	CNB1	2.29808	1.07652	0.825262	0.835759	1.63518	0.297629	-0.0177579
PTC2	RAD26	1.07209	0.735482	1.21561	0.208173	0.945189	0.703527	1.2563
PTC2	ERD1	-1.11495	0.320797	1.27983	-0.254239	-0.868547	0.772284	1.91543
PTC2	YMR057C	0.300901	0.0346214	0.0618888	-0.162037	0.509015	0.227189	0.27477
PTC2	TCB2	-0.0682534	-0.390692	-0.173902	-0.274207	0.238502	-0.223929	0.121465
PTC2	THR1	NA	NA	NA	NA	NA	NA	NA
PTC2	YSN1	-0.0496795	-0.0382691	-0.506428	0.196597	-0.237535	-0.39447	-0.87476
PTC2	SPP1	0.752788	0.370529	-0.0843656	0.46328	0.327322	-0.189737	-0.682072
PTC2	ATO3	-0.2017	-0.711608	-0.994694	-0.0577066	-0.129868	-0.998137	-1.1566
PTC2	YPL184C	0.789425	-0.618196	-0.0986576	-0.0166321	0.870197	-0.922739	-0.104647
PTC2	PSY3	-0.158688	-0.00777891	0.417205	0.0388391	-0.18622	-0.123278	0.466294
PTC2	MAK10	-0.0363053	0.404768	0.636123	1.10072	-1.20714	-1.06693	-0.586116
PTC2	CWC21	0.871239	1.25744	0.748685	0.619215	0.287002	0.876647	0.157426
PTC2	UBA3	0.0737085	-0.102968	-0.571373	0.427933	-0.351167	-0.820942	-1.24219
PTC2	NOP16	1.69252	0.919805	1.37792	1.03365	0.72941	-0.218944	0.426771
PTC2	PET123	0.0160339	-0.135566	-0.0478554	0.107893	-0.0749894	-0.40685	-0.196072
PTC2	RGD1	0.0171834	-0.723009	-0.665937	-0.333941	0.391315	-0.6185	-0.414641
PTC2	TEL1	-0.314535	-0.154938	-0.150239	-0.497948	0.214775	0.438025	0.428276
PTC2	RRD2	-0.614397	-0.350439	-0.328442	-0.4637	-0.131238	0.107045	0.164811
PTC2	YLR065C	0.839881	1.68654	1.37963	0.838596	0.0172944	1.20131	0.675322
PTC2	NPP1	-1.05619	-0.30748	-0.563098	-0.104421	-0.963103	-0.348649	-0.57174
PTC2	CAP1	-1.1165	-0.765321	-0.316235	-0.615851	-0.494644	-0.274733	0.368636
PTC2	YLL014W	0.905192	1.25026	0.572932	0.56194	0.385133	0.949613	0.00913852
PTC2	YNL224C	1.36604	0.733209	1.04875	0.691012	0.747089	0.00837457	0.443123
PTC2	BNR1	0.535945	0.622553	0.602526	0.51538	0.0380329	0.103028	0.104452
PTC2	YMR003W	-0.924388	-1.12042	-0.930397	-0.942401	0.0439572	-0.318427	0.0137513
PTC2	YNL217W	0.942056	1.15594	1.00057	0.979268	-0.0241148	0.209505	0.0220475
PTC2	HAC1	-0.652153	-1.07166	-1.13376	-1.42528	0.82024	0.441594	0.358333
PTC2	BUD6	-2.03632	0.385981	-0.78307	-0.589076	-1.44832	1.34856	-0.240298
PTC2	RPL15B	0.352485	0.410817	0.675638	0.198341	0.183964	0.249976	0.58898
PTC2	REV1	-0.810076	-0.913293	-0.452411	-0.889721	0.107959	-0.0941001	0.538264
PTC2	NUP133	1.13144	1.13118	1.87385	0.541379	0.65061	0.806102	1.67505
PTC2	CTF3	-0.016156	0.647363	-0.224081	0.105505	-0.10636	0.724488	-0.411651
PTC2	YGR122W	1.06475	1.09544	1.33403	1.41282	-0.372247	-0.520456	-0.107631
PTC2	PEP8	0.118412	0.970821	0.819471	0.764785	-0.658695	0.247047	0.0638256
PTC2	OXR1	0.334524	1.04778	0.973706	0.468606	-0.119434	0.790623	0.627565
PTC2	GTR1	1.59517	1.41836	1.51588	1.47985	0.128047	-0.142375	0.037415
PTC2	TPS2	1.55678	2.57682	1.00456	1.91046	-0.396715	0.970042	-1.15243
PTC2	ELF1	0.278969	-0.128077	-0.132705	-0.444627	0.783395	0.399906	0.383895
PTC2	IRA2	0.239397	-0.493206	-2.55719	-0.626501	0.933189	0.130966	-2.35588
PTC2	MSU1	-0.951745	-1.27369	-0.902739	-0.195406	-0.760161	-1.60735	-0.873379
PTC2	GBP2	-0.41097	-0.0890369	-0.0910989	-0.309836	-0.0847518	0.261966	0.268335
PTC2	UBC11	0.0534542	1.00888	1.89285	0.915675	-0.885906	0.0826792	1.22625
PTC2	YJR129C	0.0244008	-0.346088	-0.0713788	-0.116307	0.169822	-0.387145	0.0527917
PTC2	PTP3	NA	NA	NA	NA	NA	NA	NA
PTC2	SPE3	-0.94065	-0.611787	-1.0765	0.300185	-1.28445	-1.36992	-1.71018
PTC2	TPM1	0.330946	0.727211	0.452728	0.876618	-0.571042	-0.270747	-0.535162
PTC2	BRE2	-0.270705	-0.139567	-0.139523	0.216826	-0.491491	-0.569543	-0.444841
PTC2	YIL102C	-0.888927	-0.978028	-0.864115	-0.48532	-0.39387	-0.767199	-0.468206
PTC2	HUA2	0.633445	0.301113	0.51579	0.414179	0.251766	-0.219003	0.123084
PTC2	RTT106	0.520164	0.536688	0.912828	0.775553	-0.258798	-0.401064	0.167194
PTC2	IME2	-0.116452	-0.243013	0.302569	0.169892	-0.279713	-0.650955	0.161611
PTC2	RVS167	NA	-0.13077	1.03199	-0.497908	NA	0.472782	1.89433
PTC2	BUG1	0.168551	0.0754316	0.291753	-0.0216709	0.221942	0.0837674	0.385759
PTC2	YPL158C	0.174704	-0.436309	0.0374027	-0.284003	0.504562	-0.275533	0.395657
PTC2	FAB1	-0.250541	-0.582429	-0.422279	-0.977114	0.779753	0.505998	0.683203
PTC2	ARK1	-1.32755	-1.50875	-1.4297	-1.5487	0.25628	-0.0102852	0.146653
PTC2	RPL43A	1.94259	0.833224	1.51494	0.92648	1.12026	-0.188948	0.735232
PTC2	CHS6	0.162397	-0.643742	-0.0337537	0.000784447	0.191826	-0.984632	-0.0457566
PTC2	GAL83	-0.0182434	0.201345	0.0895702	-0.595998	0.629876	1.09254	0.847262
PTC2	CLB1	-0.385171	0.172716	0.931412	0.658579	-1.07699	-0.75606	0.336859
PTC2	HHT2	0.372298	0.559327	0.724408	0.429531	-0.0385406	0.130866	0.364449
PTC2	YGK3	-0.583214	0.245136	-0.0475373	-0.176689	-0.40622	0.551566	0.157239
PTC2	PDA1	-0.540859	-0.271601	-0.021472	-0.313134	-0.218007	0.00371317	0.358771
PTC2	TMA19	2.28637	1.34959	2.07538	1.48044	0.900756	-0.244862	0.7497
PTC2	ACE2	0.336694	-0.398691	-0.115274	-0.175161	0.560508	-0.378139	0.0713423
PTC2	CKA2	1.12345	-0.4544	-0.101604	-0.703515	1.94486	0.29714	0.743516
PTC2	YKE2	0.163321	-0.920053	0.44329	-0.20202	0.40628	-1.09048	0.797338
PTC2	YOR227W	-0.560033	-0.5415	-0.308415	-0.556031	0.0210959	-0.0394313	0.304149
PTC2	YPT7	0.320098	1.50484	1.29072	0.750124	-0.446647	1.06357	0.674775
PTC2	CAF120	0.33024	-0.153985	0.0253248	0.136994	0.225125	-0.475308	-0.141408
PTC2	ALG9	0.572633	-0.11253	0.70082	0.21852	0.394461	-0.533033	0.595185
PTC2	CHS1	0.442915	0.101691	0.282946	-0.117881	0.612025	0.260197	0.494148
PTC2	CLB6	-0.350383	-0.0633884	0.299374	-0.057752	-0.28633	-0.0642394	0.439954
PTC2	YVH1	0.513626	0.260988	0.675498	0.513446	0.0161047	-0.419814	0.198205
PTC2	MUM2	0.462896	0.200418	0.49471	0.318448	0.173758	-0.226156	0.21566
PTC2	YBR094W	-0.527637	-0.822149	-0.916913	-1.25776	0.783442	0.558813	0.418865
PTC2	NOT3	-0.943222	-0.479294	-0.497036	-0.346116	-0.594807	-0.247978	-0.190084
PTC2	APL5	0.0574671	0.348376	-0.167382	0.137784	-0.0628388	0.247262	-0.381367
PTC2	YLR422W	-0.314538	-0.324993	-0.519258	-0.516459	0.234257	0.219709	-0.00450382
PTC2	ADE17	-0.67956	-1.02518	-0.729618	-0.156727	-0.528652	-1.30631	-0.713379
PTC2	AKR2	-0.619316	0.0251192	-0.0660149	-0.372797	-0.237791	0.517124	0.377522
PTC2	RBL2	0.0074709	0.374614	-0.201316	0.510398	-0.507697	-0.251731	-0.885536
PTC2	GIN4	0.0325815	-0.220373	-0.0696005	0.24186	-0.19859	-0.722018	-0.389174
PTC2	SKY1	-0.516169	-0.0660021	0.0901617	-0.0208878	-0.499649	-0.121112	0.13479
PTC2	HTA1	0.723374	1.32495	0.763151	0.955696	-0.233985	0.494043	-0.245609
PTC2	MET22	1.84841	1.83584	1.8325	0.868839	1.08028	1.37722	1.20918
PTC2	TSA1	-0.540383	-0.489523	0.0705168	-1.72982	1.24559	1.70917	2.21922
PTC2	PRM3	0.917703	0.687007	0.822726	0.322452	0.656196	0.47797	0.621526
PTC2	CAC2	0.380103	-0.341988	0.203541	0.0709085	0.347178	-0.650943	0.161556
PTC2	PFK2	-0.299037	-0.0538154	-0.34493	-1.08191	0.838216	1.41479	0.907831
PTC2	UBP2	-0.643416	1.81255	0.922054	1.0372	-1.74739	1.09406	-0.148738
PTC2	YLR235C	0.841226	0.906136	0.93432	0.862607	-0.00708696	0.0103141	0.0851363
PTC2	NCL1	2.11314	1.57141	2.30035	1.59423	0.579612	-0.0827478	0.892023
PTC2	IMP2	-0.90132	-1.24813	-1.28077	-0.649983	-0.235747	-0.91848	-0.77898
PTC2	HRD1	-0.690046	-0.0656582	-0.384177	-0.0600733	-0.641431	-0.0641652	-0.404852
PTC2	YCK2	-0.727663	-0.096611	-0.169528	0.0491426	-0.795995	-0.266094	-0.274103
PTC2	RPS6A	0.112035	-1.36627	-1.48683	-1.04462	1.23925	-0.523757	-0.541937
PTC2	URE2	-3.95483	-0.719988	-0.270467	-0.314515	-3.61272	-0.642036	0.0517002
PTC2	SKG1	0.260129	0.00142594	0.171987	0.731842	-0.474841	-1.10837	-0.697213
PTC2	PCL9	-0.15097	0.478695	0.453891	-0.0496981	-0.084897	0.705089	0.621586
PTC2	CSM1	-0.0362832	0.289479	-0.437379	-0.263593	0.260982	0.740642	-0.218441
PTC2	BUL1	0.365869	0.449296	-0.295369	0.0154129	0.390611	0.568937	-0.388332
PTC2	SUR7	0.539445	0.929798	0.769046	0.624942	-0.0760526	0.391004	0.175742
PTC2	SAE2	-0.767873	-1.28845	-1.25474	-1.20744	0.481717	-0.179737	-0.0573907
PTC2	YMR010W	1.56969	0.977114	0.583434	0.42937	1.2425	0.744833	0.188208
PTC2	PHO3	-0.124424	-0.129586	0.0235999	-0.0069339	-0.101969	-0.232814	0.0349404
PTC2	PRS4	0.475304	-0.170536	0.303533	0.0463144	0.47328	-0.368516	0.316057
PTC2	ERG6	0.539589	0.275806	0.523131	0.473205	0.0873182	-0.340495	0.0589892
PTC2	PLB2	-0.108915	-1.2633	-0.251296	-0.134434	0.048568	-1.67993	-0.147849
PTC2	YIL039W	-0.0636002	-0.28121	-0.00748775	-0.481018	0.461099	0.231727	0.58431
PTC2	CTF8	1.7619	1.81219	1.54879	1.29326	0.523369	0.727723	0.314678
PTC2	NEW1	-2.139	-2.57138	-3.46878	-2.53947	0.44501	-0.115021	-1.09173
PTC2	VPS53	0.584209	1.31034	1.19731	0.800313	-0.216541	0.702045	0.492268
PTC2	REC104	-0.532438	-0.146343	-0.278951	-0.164665	-0.365428	-0.0297241	-0.144654
PTC2	APM4	-0.460143	-0.303299	-0.498812	-0.957642	0.541875	0.878546	0.564803
PTC2	COG8	-0.367605	0.32677	0.164139	0.128066	-0.500059	0.230135	0.04181
PTC2	ASM4	0.0276054	0.353687	-0.00218373	0.301342	-0.266441	0.0192891	-0.379333
PTC2	YGL081W	0.0103821	0.17472	-0.0995077	0.157647	-0.133311	-0.0315228	-0.321827
PTC2	BMH1	-0.314917	0.197525	0.0300061	0.371969	-0.70134	-0.307424	-0.427
PTC2	PPT1	-0.647082	-0.568412	-0.976001	-0.513971	-0.112975	-0.138388	-0.570855
PTC2	MUS81	0.381442	0.1975	0.159658	0.161194	0.253549	-0.00381681	-0.00482966
PTC2	PRS5	0.498716	0.891781	0.743809	0.639123	-0.135117	0.314965	0.126407
PTC2	RCO1	-0.767461	-0.579865	-0.57763	-0.539398	-0.211578	-0.11834	-0.0482029
PTC2	CSM3	-0.943279	-1.22885	-0.199895	-0.934131	0.0157514	-0.485257	0.90445
PTC2	CTL1	-0.213096	-0.108995	0.357125	-0.515175	0.339688	0.529029	1.07883
PTC2	TRF5	0.849879	1.75009	1.53366	1.2285	-0.405664	0.71914	0.377375
PTC2	YPK1	0.465349	0.702085	0.571461	0.259929	0.23794	0.580856	0.383412
PTC2	CKB2	0.554136	0.405403	0.529999	0.339689	0.247442	0.0385488	0.233083
PTC2	SIN4	-0.0268235	0.207216	0.348514	-0.011294	0.00535887	0.258668	0.44328
PTC2	MET18	0.0871493	0.51289	0.626028	0.280259	-0.18157	0.279011	0.42587
PTC2	YPR123C	-0.444739	0.464667	0.0434861	0.316663	-0.77978	0.157096	-0.341698
PTC2	PRE9	0.475228	-0.936371	0.182702	-0.322005	0.860909	-0.941748	0.622972
PTC2	PEX6	-1.05863	-1.31962	-2.0093	-1.15043	0.124128	-0.305789	-1.0458
PTC2	SAK1	NA	NA	NA	NA	NA	NA	NA
PTC2	MRC1	-0.563284	-1.20135	-1.01625	-0.628285	0.092751	-0.882492	-0.479514
PTC2	BUB1	-0.520844	-0.368125	-0.182516	-0.223934	-0.290834	-0.263843	0.0484377
PTC2	Gene	NA	NA	NA	NA	NA	NA	NA
PTC2	PTP1	-0.432644	-0.073131	-0.0370554	-0.205495	-0.217402	0.134565	0.20596
PTC2	YTA7	NA	NA	NA	NA	NA	NA	NA
PTC2	MCM21	0.864122	0.184389	0.703229	0.105744	0.820009	0.0571776	0.738029
PTC2	SLI15	-0.0523733	-0.743824	-1.04583	-1.01306	1.02287	0.326013	-0.0395618
PTC2	JNM1	-0.928618	-1.05761	-1.21902	-0.37155	-0.55323	-1.04462	-1.04621
PTC2	SFL1	1.41615	1.03275	1.55814	1.48856	-0.0706568	-0.724986	0.0772082
PTC2	LCB3	0.443624	0.579997	0.611078	0.657629	-0.214283	-0.166186	-0.0628826
PTC2	YLR426W	-0.190268	-0.361008	-0.689914	-0.178811	0.00964578	-0.318595	-0.636754
PTC2	GIM4	1.06792	0.987496	1.53865	0.621246	0.496383	0.48044	1.15075
PTC2	SNF5	1.28076	1.35245	1.45025	1.35295	-0.0704124	-0.0522509	0.114812
PTC2	HIR2	0.178971	0.177734	0.204484	0.1294	0.0738867	0.0135112	0.0901886
PTC2	CPR5	0.250466	0.177445	0.127669	0.083437	0.197528	0.0793097	0.0519278
PTC2	CSN12	-0.606566	-0.263138	-0.207263	-0.326871	-0.272714	0.0356948	0.145402
PTC2	RPL16A	-0.0673154	-0.697717	-0.235971	0.45366	-0.526696	-1.71481	-0.85815
PTC2	SCS3	0.0722116	-0.522053	-0.174771	-0.063652	0.164722	-0.716498	-0.140726
PTC2	ISC1	0.33712	-0.299695	0.367405	0.0964088	0.275089	-0.626751	0.333143
PTC2	HAL1	-0.0553435	-0.263678	-0.726283	-0.31895	0.29919	0.0235062	-0.5034
PTC2	CRN1	-0.59511	0.564606	0.411266	0.520207	-1.15233	0.011582	-0.138026
PTC2	RPL17B	1.68845	1.64957	1.57853	1.78378	-0.107645	-0.249395	-0.2746
PTC2	RPN10	-0.565942	0.310145	0.314659	-0.00595117	-0.567765	0.399252	0.39467
PTC2	SKN7	-0.385887	-0.156146	-0.450777	-0.256945	-0.114024	0.0890926	-0.2433
PTC2	CAJ1	NA	NA	NA	NA	NA	NA	NA
PTC2	MBF1	-0.539071	0.133974	0.16547	-0.0421091	-0.501418	0.197548	0.254498
PTC2	CKI1	0.504852	0.622318	0.728598	0.630116	-0.118828	-0.0644555	0.118641
PTC2	BIT61	0.0784373	0.261006	0.0934999	0.0183382	0.0849689	0.29347	0.0902845
PTC2	MOT3	0.524307	0.223805	0.904107	0.130931	0.43579	0.0776747	0.96309
PTC2	SOL1	0.226884	0.156216	-0.172565	-0.397594	0.679059	0.741705	0.276137
PTC2	RGA1	-0.328376	-0.0435869	0.0502223	-0.0257078	-0.296896	-0.0818763	0.0912373
PTC2	IKI3	0.358834	-0.698771	0.440932	-0.315169	0.731192	-0.610656	0.934732
PTC2	VPS21	-0.859744	-0.293402	0.511088	0.394288	-1.29834	-1.04681	0.141921
PTC2	DUS3	-0.279471	-0.267025	-0.228483	-0.414976	0.164345	0.157021	0.228349
PTC2	OST3	0.47662	-0.308148	-0.350713	0.105575	0.412284	-0.652133	-0.568778
PTC2	CTI6	0.594047	0.206594	0.575772	-0.205859	0.863723	0.538064	0.966391
PTC2	LTP1	-0.447075	0.0464897	-0.642973	-0.443247	0.0176763	0.6494	-0.247367
PTC2	MMM1	0.388079	0.239974	-0.454941	0.691837	-0.310826	-0.707079	-1.42507
PTC2	PLM2	0.0341128	0.291271	0.785896	-0.0418375	0.101655	0.423761	1.02356
PTC2	SGF73	-0.396898	-0.257223	-0.252066	0.196404	-0.60283	-0.709619	-0.559082
PTC2	HRD3	-0.0807492	-0.490173	-0.306471	-0.270635	0.221588	-0.372389	-0.047366
PTC2	CUE4	0.256398	0.209654	0.351501	0.218735	0.0613518	-0.0692028	0.16172
PTC2	VPS8	-0.490332	0.667808	0.0667685	0.243093	-0.75033	0.55573	-0.221588
PTC2	INP53	-0.677406	-0.119353	-0.308489	-0.243797	-0.43473	0.123156	-0.083151
PTC2	ITC1	-0.616367	-0.753669	-0.598517	-0.326313	-0.283617	-0.673434	-0.34049
PTC2	CSR2	0.306153	0.204638	0.289405	-0.00655498	0.350876	0.248128	0.364101
PTC2	SAP4	0.670775	0.45115	0.927926	0.527007	0.170556	-0.165401	0.497172
PTC2	MBP1	-1.20404	-0.985419	-1.90788	-1.05783	-0.11905	0.0395924	-1.04235
PTC2	VIK1	0.124235	-0.247759	-0.192249	0.0985114	0.0487841	-0.554961	-0.363503
PTC2	CUP9	0.960458	0.439784	0.212779	0.142252	0.896018	0.372508	0.0845364
PTC2	TDP1	0.464464	-0.364229	0.0971847	-0.163954	0.683207	-0.344639	0.320918
PTC2	LSM7	0.193711	0.125419	0.101349	0.243933	-0.0311605	-0.226853	-0.179747
PTC2	STP4	-0.442676	-0.311722	-0.396807	-0.227012	-0.205311	-0.178153	-0.213492
PTC2	PAM17	0.0377447	-0.558362	-0.587072	-0.212538	0.285165	-0.554317	-0.467392
PTC2	KIN4	-0.741634	-0.449632	-0.754039	-1.426	0.729553	1.34057	0.825134
PTC2	OCA1	1.65133	1.78166	1.66389	1.63333	0.0191575	0.173293	0.0272587
PTC2	PTC3	-0.907724	-0.526083	-0.909945	-2.26622	1.40966	2.42374	1.66173
PTC2	RPL21B	1.40785	0.306619	0.870104	0.799683	0.673939	-0.771369	0.0835209
PTC2	EDE1	-0.149752	-0.635255	-0.363523	-0.284958	0.16403	-0.560762	-0.100356
PTC2	FPR1	-3.53547	-2.68498	-2.54421	-1.77968	-1.69108	-1.34267	-0.929516
PTC2	KAR5	-0.608929	-0.994239	0.0161547	-0.123566	-0.489209	-1.30949	0.170346
PTC2	PAC10	-1.59422	-0.369151	-0.862772	-1.044	-0.531824	0.907965	0.222447
PTC2	BEM3	0.281419	0.13114	0.620087	0.0162715	0.300813	0.109362	0.745878
PTC2	OPI11	2.33212	1.95198	3.08101	2.12036	0.229783	-0.30189	1.26459
PTC2	SSA2	-0.0820274	-0.696676	-0.049811	-0.0720416	0.0111945	-0.955975	0.0246435
PTC2	VPS13	0.0791073	0.574556	-0.45045	0.309219	-0.22052	0.326127	-0.945006
PTC2	BUB2	NA	-1.31216	NA	-1.23677	NA	-0.171703	NA
PTC2	HRK1	0.0302483	0.347537	-0.220515	0.12241	-0.0753073	0.268202	-0.428194
PTC2	SKS1	-0.773737	-0.545201	0.238833	-0.895614	0.151813	0.442478	1.40393
PTC2	SIP2	-0.111777	0.412945	0.0334253	0.502194	-0.624588	-0.184693	-0.584255
PTC2	PFK26	0.315369	0.897804	-0.356974	0.474606	-0.145914	0.563399	-1.03419
PTC2	SNF3	-0.169279	-0.246993	0.00465884	0.141306	-0.305229	-0.615508	-0.172384
PTC2	HHO1	0.0471921	-0.503209	-0.243249	-0.109971	0.187143	-0.622623	-0.168207
PTC2	SNT1	-0.143456	0.699815	0.89215	0.16744	-0.305556	0.710826	0.90243
PTC2	CPA1	NA	NA	NA	NA	NA	NA	NA
PTC2	FIG4	-0.856391	-0.0514798	-0.170639	-0.354441	-0.495992	0.38033	0.225012
PTC2	MSO1	-0.220379	-0.15543	-0.192708	-0.385805	0.19584	0.275761	0.236539
PTC2	GIS2	0.42787	-0.205746	-0.1614	0.298071	0.158337	-0.781924	-0.572725
PTC2	USA1	0.0780712	0.0562529	0.948171	0.330911	-0.244445	-0.451795	0.767946
PTC2	YLR184W	-0.168772	-0.484393	0.254534	-0.290858	0.150219	-0.334927	0.673427
PTC2	NRK1	-0.3074	-0.192032	-0.547084	0.221662	-0.535208	-0.652092	-0.956263
PTC2	GYP1	-0.0656879	0.145373	1.22882	0.544609	-0.62072	-0.631264	0.851747
PTC2	UBR1	-0.737999	-0.723876	-0.635481	-0.803184	0.0929417	0.053507	0.205768
PTC2	KRE27	0.272283	0.318834	0.297625	0.355283	-0.0656637	-0.108628	-0.0744286
PTC2	YPL068C	0.475106	0.452406	0.363845	0.244612	0.264334	0.243231	0.144937
PTC2	NAB6	-0.0993417	0.668767	0.503549	0.192465	-0.285463	0.630046	0.382857
PTC2	YML050W	0.464053	1.04133	0.864651	0.751773	-0.293575	0.368717	0.136659
PTC2	VAC14	-1.46848	-0.0362192	-0.216783	-0.094603	-1.40144	0.0279889	-0.154443
PTC2	GLR1	1.03116	0.97771	0.766548	0.472484	0.616853	0.682893	0.363432
PTC2	NUP2	-0.188454	0.588221	0.472831	0.117772	-0.300641	0.621615	0.437392
PTC2	BDF2	0.186006	-0.203198	0.3453	0.0676133	0.146331	-0.446254	0.34144
PTC2	PSD1	0.500488	-0.180104	-0.236853	-0.346817	0.913617	0.184049	0.133444
PTC2	SAM1	-0.604664	-0.217063	-0.549709	-0.722976	0.148111	0.672704	0.21263
PTC2	PSP2	-0.0896598	-0.618602	-0.277961	-0.469637	0.421687	-0.27401	0.234775
PTC2	RPD3	1.01923	0.877516	1.27456	0.7748	0.278837	0.0965357	0.623191
PTC2	NTO1	-0.708191	-0.959391	-0.580745	0.173079	-0.905958	-1.68757	-0.937758
PTC2	PSR2	0.123055	0.447431	0.677844	1.28221	-1.23094	-1.26917	-0.761047
PTC2	YBR030W	0.696655	0.848026	0.128377	1.60575	-0.986037	-1.17106	-1.8537
PTC2	YLR021W	0.317478	0.730728	0.697245	0.444428	-0.111927	0.363973	0.311808
PTC2	MKK2	-1.79377	-0.804415	-0.279841	0.502955	-2.35976	-1.93953	-0.973685
PTC2	ERV46	0.184356	0.475366	0.271066	0.128217	0.0808005	0.443988	0.174226
PTC2	YGR203W	-0.072346	-0.563417	0.0116509	-0.437234	0.405803	-0.241322	0.553746
PTC2	CNE1	0.0899785	0.321944	0.278286	0.0788909	0.0333772	0.294026	0.244349
PTC2	IPT1	-0.0741971	-0.450805	-1.11371	-0.652512	0.630465	0.22912	-0.569833
PTC2	INM1	-0.624318	-0.378774	-0.632638	0.166244	-0.810475	-0.841278	-0.993635
PTC2	TAZ1	-0.223614	0.490822	0.753204	0.640688	-0.888097	-0.271414	0.136206
PTC2	NAP1	0.558941	0.0427766	-0.426904	-0.144501	0.76218	0.213674	-0.353139
PTC2	SFK1	0.473196	0.501998	0.205019	0.155002	0.356651	0.443767	0.0591029
PTC2	MNN11	0.0627715	-0.137293	0.296754	0.0718084	0.0121933	-0.357353	0.276034
PTC2	SAP185	-0.726402	-1.04983	-1.11481	-1.02798	0.338421	-0.0951657	-0.105892
PTC2	PBP1	-1.26633	-0.886441	-0.966795	-0.342078	-0.934524	-0.84131	-0.771491
PTC2	RMI1	0.749016	1.13228	1.14832	0.612983	0.162237	0.703385	0.665413
PTC2	RPS30A	-0.146069	0.19937	0.0530299	0.00872872	-0.141241	0.218521	0.0520136
PTC2	YJL169W	-0.13367	1.2616	0.52523	0.50312	-0.648608	1.05182	0.0230536
PTC2	RPN13	-0.105296	0.181182	0.37936	-0.0358988	-0.0513442	0.256609	0.512046
PTC2	UBC5	-0.24517	-0.407966	0.150909	-0.494833	0.284513	0.0690219	0.797873
PTC2	GAL1	0.2216	0.72907	0.22938	-0.445997	0.724449	1.6367	0.834624
PTC2	YLR287C	NA	NA	-1.38408	-0.946598	NA	NA	-0.536138
PTC2	GAL80	0.583998	0.0287843	0.478363	0.530694	0.0732487	-0.779177	-0.070117
PTC2	ENT4	-0.457389	0.20012	0.313606	-0.39648	-0.0424094	0.80335	0.877667
PTC2	PEX15	-1.82355	-1.52904	-1.72876	-1.40988	-0.382785	-0.234279	-0.38578
PTC2	PKH3	0.358323	0.567063	0.995933	0.843569	-0.506044	-0.455899	0.186079
PTC2	PTC7	0.217911	0.0193442	0.213771	-0.184821	0.44564	0.238003	0.491376
PTC2	HMG1	0.382457	-0.0103385	-0.321027	0.318594	0.0889315	-0.529983	-0.796132
PTC2	INP54	-0.663353	0.344656	-0.798881	-0.474708	-0.170645	1.12427	-0.400842
PTC2	IOC3	0.0161518	-0.2111	-0.641425	0.0812682	-0.0468384	-0.477309	-0.899151
PTC2	LEO1	0.233956	0.234749	0.406757	-0.485413	0.778946	0.981355	1.10347
PTC2	SWC5	-0.238093	0.208102	-0.0862754	0.40029	-0.650284	-0.332989	-0.606325
PTC2	TLG2	-1.22704	-0.180113	-0.414944	-1.58264	0.393648	1.952	1.43901
PTC2	PRM6	0.863975	0.101333	0.637757	0.755718	0.132359	-0.998834	-0.152259
PTC2	RXT2	-0.266318	-1.23056	-0.504039	-0.398318	0.160655	-1.25435	-0.134032
PTC2	TPK3	0.619585	0.462562	1.66629	0.474392	0.172089	-0.0731622	1.49748
PTC2	LSP1	0.560309	0.576083	1.04755	0.355128	0.237688	0.26219	0.862021
PTC2	PPH22	0.298541	1.32617	1.05269	0.622176	-0.318967	0.972457	0.53422
PTC2	SIZ1	0.223588	0.642711	-0.125872	-0.0221162	0.280346	0.901638	-0.131595
PTC2	BRE5	-0.947354	-0.41199	-0.552138	-0.629001	-0.305339	0.251079	0.093739
PTC2	UPF3	-0.277878	0.0322836	-0.290266	-0.609531	0.370819	0.868487	0.393003
PTC2	CLA4	0.515618	0.149642	0.239222	0.212891	0.340369	-0.147237	0.0297287
PTC2	EMP70	0.0235215	-0.331644	-0.186735	-0.164505	0.219631	-0.296901	-0.0304925
PTC2	CLB4	0.258016	-0.0243765	0.256724	0.0521534	0.238406	-0.166369	0.250767
PTC2	MMS2	-1.50305	-1.45991	-1.21627	-1.0528	-0.429688	-0.645914	-0.199924
PTC2	LSM6	-1.20647	-0.693466	-0.521487	-0.372854	-0.840404	-0.520281	-0.187248
PTC2	YHP1	1.3537	0.597681	0.779471	0.594156	0.832917	-0.0479608	0.227322
PTC2	UME1	0.602842	1.30929	-0.109631	0.514175	0.111287	1.10518	-0.776521
PTC2	IST3	1.23071	0.511275	0.0245825	0.364397	0.947768	0.155475	-0.424336
PTC2	GIP3	-1.28621	-0.11766	-0.559033	-0.782157	-0.484659	0.901162	0.274117
PTC2	VIP1	-0.210602	-0.540164	-0.0128638	-0.0467835	-0.150737	-0.766889	0.0391393
PTC2	APQ12	0.570324	0.583872	1.44192	-0.0436573	0.66801	0.847906	1.85474
PTC2	SOK2	1.54645	1.83847	0.463484	1.64706	-0.113556	0.237743	-1.50318
PTC2	ZDS2	-0.702402	-0.548321	-0.663313	-1.03076	0.366229	0.6319	0.452101
PTC2	TEP1	-0.158824	0.187828	-0.321089	-0.206638	0.0720372	0.512152	-0.144859
PTC2	MDM38	1.52886	1.86983	0.841801	0.769893	0.83892	1.57364	0.0853817
PTC2	NUP188	1.18498	1.89637	1.04107	1.00935	0.200718	1.25905	0.0319671
PTC2	YGR237C	-2.62114	-1.1655	-1.33232	-1.2306	-1.37083	0.0291414	-0.124159
PTC2	YAF9	0.132957	0.0470255	0.10521	0.494348	-0.358711	-0.700538	-0.485504
PTC2	YDR287W	NA	-1.07793	-1.39695	-1.06868	NA	-0.0771521	-0.402141
PTC2	NOP12	-0.606452	-0.600944	0.253308	-1.01381	0.448271	0.532088	1.56846
PTC2	PPZ1	0.219428	0.643601	0.197935	0.119647	0.126739	0.698694	0.0941603
PTC2	FIR1	-0.0548764	0.272313	-0.147368	0.362541	-0.417687	-0.186103	-0.635275
PTC2	GUP2	1.02693	0.216872	0.290123	0.00764171	1.11232	0.2453	0.347386
PTC2	MSH4	-1.07321	-1.52053	-2.39191	-1.3646	0.328058	-0.286832	-1.25169
PTC2	SGM1	0.163025	0.302542	0.125626	0.584504	-0.421961	-0.462317	-0.571988
PTC2	NBP2	-2.77097	-1.506	-1.29277	-0.552778	-2.20796	-1.42663	-0.91365
PTC2	LRP1	0.454965	-0.656	0.478859	-0.558333	1.08835	-0.200408	1.28332
PTC2	BEM2	-0.633287	-1.85977	-0.325218	-1.22459	0.639287	-0.96678	1.10811
PTC2	SRB8	-0.312165	0.210985	-0.903985	-0.277136	-0.0151676	0.647072	-0.774121
PTC2	YER139C	-2.8364	-2.60167	-2.23103	-3.25816	0.497135	0.838961	1.27148
PTC2	ELP6	-0.142899	-0.262503	0.0613584	0.160108	-0.297253	-0.664939	-0.125387
PTC2	YDJ1	0.748689	0.443993	-0.071011	0.399166	0.391877	0.00845866	-0.586001
PTC2	RPL33B	-0.680064	-0.514258	-0.703756	-0.41319	-0.251881	-0.201719	-0.359396
PTC2	MDY2	0.381362	0.601579	0.336866	0.203739	0.20868	0.517013	0.162168
PTC2	PHO84	-1.88247	-1.72688	-1.59089	-1.63703	-0.212634	-0.194194	0.0603665
PTC2	KAR3	0.542974	1.10405	0.533561	0.395601	0.176837	0.978941	0.168161
PTC2	SEM1	-0.363435	-0.317052	-0.79868	-0.562123	0.230854	0.296932	-0.292789
PTC2	SMP2	NA	0.422146	1.1913	0.805362	NA	-0.611348	0.478417
PTC2	YML119W	0.0153955	0.323889	0.311678	-0.0102896	0.0487433	0.425303	0.396353
PTC2	PUF4	0.391874	0.609492	0.640768	0.50064	-0.0927861	0.105475	0.170766
PTC2	SFB2	-0.877282	-0.5535	-0.510876	-0.0516421	-0.847399	-0.779101	-0.57243
PTC2	AGE2	0.10636	0.772813	0.912628	0.757189	-0.663386	-0.0303352	0.189929
PTC2	TPP1	-0.463202	-0.236552	-0.353291	-0.398066	-0.0468595	0.17656	0.0526007
PTC2	SLT2	-0.853622	-0.0208692	-0.0412681	0.0377284	-0.916569	-0.140536	-0.10089
PTC2	YOR164C	0.120359	0.423585	0.155575	0.24196	-0.106296	0.205532	-0.110053
PTC2	ATG1	2.83722	2.61153	2.79262	2.83922	-0.0368173	-0.394549	-0.0912981
PTC2	RIM13	-0.205736	-0.768878	-0.675675	-0.146533	-0.0406137	-0.952676	-0.659124
PTC2	RAS1	-0.278556	0.578661	0.511016	-0.0920548	-0.174614	0.910121	0.744955
PTC2	CWH41	-0.949519	-0.992799	-0.418639	0.373372	-1.37083	-2.02424	-0.985115
PTC2	JIP4	-0.963846	-0.782424	-0.651749	-1.09224	0.161516	0.38423	0.542185
PTC2	OST5	-0.593756	-0.102851	-0.404108	-0.804136	0.243719	0.954159	0.492285
PTC2	TUB3	0.360467	0.0968222	0.260335	0.525062	-0.151554	-0.673047	-0.331219
PTC2	MLP2	-0.0753634	0.125329	0.400176	0.0990443	-0.161883	-0.0182536	0.370514
PTC2	YOL050C	0.395599	0.217382	-0.0322058	0.197862	0.229853	-0.0279998	-0.288237
PTC2	PCL6	NA	NA	NA	NA	NA	NA	NA
PTC2	SRO9	NA	NA	NA	NA	NA	NA	NA
PTC2	SAS4	-1.28454	-1.2252	-0.568601	-0.954338	-0.307037	-0.451149	0.474661
PTC2	SUT2	-0.0247701	-0.312809	-0.237249	-0.421203	0.439009	0.100034	0.225199
PTC2	CMK2	0.0904453	-0.0592954	0.198037	0.10041	0.0112162	-0.286194	0.118143
PTC2	ERV14	0.0170533	0.0665433	-0.319044	0.0410698	-0.00357481	-0.019422	-0.44951
PTC2	MUD2	-0.509316	0.297829	-0.167021	0.252586	-0.780306	0.00905874	-0.523288
PTC2	SDC1	-0.401984	0.15909	0.25381	0.182647	-0.593702	-0.0900549	0.0853258
PTC2	BNI4	-0.137624	-0.0872132	-0.240187	-0.381594	0.278519	0.367968	0.172436
PTC2	SWI4	NA	NA	NA	NA	NA	NA	NA
PTC2	ARG80	0.237586	-0.0950728	0.0082866	-0.392482	0.684944	0.372332	0.494077
PTC2	SOY1	-0.0472057	0.694938	0.014128	0.762058	-0.830161	-0.150874	-0.930449
PTC2	YMR073C	-2.55815	-1.54333	-1.25864	-1.31547	-1.22129	-0.389684	0.0703747
PTC2	GLC8	-0.28674	-0.74646	-0.566471	-0.222436	-0.0459835	-0.811035	-0.42957
PTC2	MGA2	1.48229	0.46135	0.559926	0.435955	1.1414	-0.0195359	0.150813
PTC2	YMR209C	0.0724576	0.299475	0.113689	0.1998	-0.112341	0.0874728	-0.109714
PTC2	HXT17	0.128995	0.0774725	-0.128252	0.196774	-0.0496412	-0.227986	-0.405996
PTC2	LHP1	-0.557414	-0.762258	-0.206623	-0.500029	-0.0343389	-0.436516	0.360934
PTC2	GCN20	0.561813	-0.215066	-0.701828	0.433903	0.15635	-0.991031	-1.41137
PTC2	GIS1	-0.488298	0.165688	-0.102646	0.210337	-0.713708	-0.120442	-0.391062
PTC2	SYS1	-0.753326	0.60218	0.542889	-0.169714	-0.592631	1.05588	0.880787
PTC2	YGL059W	-0.0213814	-0.216552	-0.316041	-0.496772	0.522123	0.347569	0.221203
PTC2	HOC1	-0.0627188	1.05386	0.931561	0.925329	-1.01836	0.134139	0.00318057
PTC2	PUS7	0.531335	0.110356	0.604938	0.329608	0.234053	-0.371976	0.338518
PTC2	YPL236C	0.437129	0.157515	0.574654	-0.0876294	0.57409	0.297038	0.818386
PTC2	LTE1	0.297417	0.509498	1.06955	-0.00561527	0.340691	0.685958	1.34107
PTC2	BUD2	-1.90545	-0.970884	-1.3444	-1.40615	-0.469393	0.558321	0.0764218
PTC2	YDR067C	0.611004	0.54271	0.358668	0.397488	0.245581	0.153089	-0.051067
PTC2	RPS16A	1.349	1.30043	2.20344	1.12742	0.250995	0.204106	1.36553
PTC2	YJL175W	-1.76195	-2.01431	-0.390457	-1.43556	-0.29451	-0.886847	1.28783
PTC2	YKL171W	-0.129852	0.204208	0.256077	-0.266345	0.165384	0.621765	0.644941
PTC2	SAP30	0.390901	0.638994	0.779339	0.492414	-0.0851512	0.160435	0.354498
PTC2	GDA1	-0.291559	0.615134	-0.251266	0.357239	-0.661247	0.315408	-0.757545
PTC2	KSP1	-0.486516	-0.305521	-0.301527	-0.310853	-0.163204	-0.0484384	0.00864046
PTC2	MED1	1.71413	0.863011	1.84831	1.24183	0.52529	-0.611233	0.764479
PTC2	HMT1	0.391239	0.022113	-0.15499	0.965851	-0.602171	-1.41568	-1.3929
PTC2	YOR112W	-0.0197949	0.483034	0.211711	0.739656	-0.777726	-0.426931	-0.65764
PTC2	YBR108W	-0.502947	0.447156	0.221808	0.249966	-0.770843	0.227955	-0.0378443
PTC2	YNL296W	0.822987	0.661191	0.963542	0.151993	0.728024	0.677437	1.01112
PTC2	LEA1	0.28175	0.249262	1.48745	0.0526248	0.262893	0.227158	1.79121
PTC2	WHI2	-1.01547	-0.304383	0.115535	0.0549697	-1.10508	-0.573807	0.0721831
PTC2	OPI7	0.536124	-0.246085	0.0841714	-0.0382976	0.626368	-0.35546	0.148951
PTC2	SCD6	1.17838	1.72568	1.38257	1.00465	0.198639	1.0138	0.469272
PTC2	KKQ8	-0.193684	-0.128216	0.354067	-0.145715	-0.028788	-0.0309107	0.616864
PTC2	CIN1	0.487557	-0.142327	-0.026238	-0.332839	0.885291	0.218333	0.377297
PTC2	PML39	0.659725	1.05515	0.817181	0.595689	0.084793	0.616228	0.272601
PTC2	ASH1	-0.443414	-1.1528	-0.639597	-1.20679	0.817975	0.0132645	0.698447
PTC2	MRE11	-0.492237	-0.623961	-0.356634	-0.597314	0.134368	-0.0985128	0.295546
PTC2	COG5	0.500949	0.331534	0.921017	-0.366789	0.935125	0.949892	1.59411
PTC2	ISW1	0.254572	-0.552485	0.0480524	0.043565	0.243821	-0.914796	0.00263978
PTC2	UBP6	1.15179	-0.453841	-0.0959543	-0.822674	2.10011	0.468907	0.898295
PTC2	PCD1	-0.336283	-0.337314	-0.443557	-0.554308	0.251208	0.256484	0.134418
PTC2	CLB2	0.219751	0.0235546	0.553062	0.451006	-0.221723	-0.671911	0.123114
PTC2	SIL1	-0.741338	-1.43179	-0.528863	-0.76236	0.0470812	-1.02094	0.286909
PTC2	ADO1	0.856948	0.710942	0.98508	0.318643	0.594941	0.518386	0.829495
PTC2	YPL041C	-0.217486	-0.0754193	-0.140542	-0.284602	0.0923551	0.245231	0.175726
PTC2	TPK1	-1.16212	-0.516288	-0.37641	-0.141984	-1.0341	-0.595346	-0.293643
PTC2	FEN1	-0.191329	-1.50986	-0.41161	-0.712731	0.570556	-1.20349	0.370306
PTC2	YCR079W	0.711831	0.879098	0.805368	0.477928	0.26751	0.53131	0.405205
PTC2	YKL023W	-0.198192	-0.125143	-0.0736815	0.157973	-0.35321	-0.463979	-0.290205
PTC2	FBP26	-0.467688	-0.639419	-0.0228737	-0.137998	-0.325341	-0.778472	0.139843
PTC2	PKH1	0.417511	0.135698	0.158142	0.347675	0.0952176	-0.361496	-0.23797
PTC2	LAT1	-0.293436	-0.158646	-0.178866	-1.03803	0.79847	1.20143	1.05852
PTC2	SEC66	1.09772	0.890847	1.53981	0.768153	0.370411	0.125638	0.96664
PTC2	JJJ1	1.06622	0.52231	1.17468	0.133232	1.01949	0.504391	1.29886
PTC2	YJR119C	-0.262229	-0.442322	-0.335117	-0.546895	0.321359	0.0945297	0.259706
PTC2	STI1	-0.990923	-0.819628	-0.0330123	-0.497623	-0.487011	-0.522281	0.573248
PTC2	SNF1	0.417458	1.01479	0.524913	0.292425	0.15332	0.999218	0.285387
PTC2	SEC72	0.457469	0.0684965	0.297286	-0.41002	0.934864	0.633237	0.87422
PTC2	ECM22	-0.119606	0.0155	-0.125636	-0.215987	0.123161	0.277364	0.109121
PTC2	GET1	0.998942	1.38601	1.4488	0.814667	0.214127	0.792629	0.792923
PTC2	APL6	0.123554	0.575109	0.100695	-0.00899009	0.161228	0.785341	0.133097
PTC2	AEP2	1.24564	1.11259	0.293043	1.04815	0.224626	0.043673	-0.94972
PTC2	PEX17	-1.94882	-1.36845	-1.99168	-1.71467	-0.201212	0.423625	-0.334604
PTC2	HLJ1	-0.12823	-0.235701	-0.00447275	0.164672	-0.286616	-0.632902	-0.212686
PTC2	PFA4	NA	NA	NA	NA	NA	NA	NA
PTC2	MMS4	-0.589183	-0.467325	-1.1058	-0.808211	0.2527	0.428811	-0.368052
PTC2	ISR1	0.866111	-0.0786673	0.452889	1.32559	-0.494138	-2.09876	-1.0969
PTC2	YLR091W	0.368008	-0.131121	-0.144709	-0.0395892	0.450761	-0.187981	-0.133287
PTC2	SUR1	0.60948	-0.135651	0.209879	0.0808163	0.578201	-0.367964	0.157128
PTC2	HST4	0.15228	0.37986	0.223011	0.21916	-0.0486958	0.175387	0.00184962
PTC2	EKI1	-0.537574	-0.263804	-0.182995	-0.478915	-0.035662	0.253772	0.364052
PTC2	YPR152C	-0.197464	0.0221397	-0.171635	-0.383181	0.2172	0.52779	0.259417
PTC2	KAP120	-1.22504	-2.07085	-1.93873	-2.09027	0.910752	-0.0442465	0.194487
PTC2	AAC3	-2.58145	-0.932197	-1.23017	-1.04201	-1.52144	0.0972713	-0.230227
PTC2	SER2	-1.10047	-0.481922	-0.352321	-0.400891	-0.701223	-0.172854	0.0573073
PTC2	IES1	0.131234	0.532628	0.775024	0.477245	-0.342521	0.027583	0.368082
PTC2	PLC1	NA	-0.680955	0.781015	-0.753215	NA	0.0433958	1.8997
PTC2	YNL235C	-0.259339	0.0207202	-0.0659544	0.0165898	-0.268749	-0.0501691	-0.10529
PTC2	RRD1	-1.33128	-0.427424	-0.665823	-0.661463	-0.670308	0.275511	-0.0064298
PTC2	TUS1	0.407202	1.2483	1.2709	0.791088	-0.397016	0.624008	0.597994
PTC2	YKL206C	1.26677	0.936599	1.00684	1.07367	0.219832	-0.254044	-0.0925233
PTC2	TRM10	-0.747167	-0.284887	-0.483565	-0.614243	-0.112782	0.418354	0.160107
PTC2	GUF1	0.468321	0.49099	0.891035	0.325373	0.172179	0.18247	0.703365
PTC2	EST2	-0.227059	-0.501439	-0.729398	-0.235514	0.0306063	-0.439215	-0.615401
PTC2	TRS33	0.490242	1.03878	0.525428	0.751399	-0.265001	0.365548	-0.287445
PTC2	YAK1	0.226199	0.283586	-0.00783703	0.299029	-0.0549584	-0.0783666	-0.383476
PTC2	MON2	0.431482	0.390726	-0.283684	0.128243	0.340909	0.322017	-0.513764
PTC2	BOP2	-0.323752	-0.310419	-0.570366	-0.593698	0.305862	0.351974	0.0277212
PTC2	RCE1	0.178671	0.312666	0.986853	0.212936	-0.0143635	0.0875519	0.964018
PTC2	PCL1	0.350712	-0.328182	0.167721	0.503045	-0.138646	-1.25359	-0.418768
PTC2	FBP1	-0.292558	-0.499698	-0.0787127	-0.317078	0.0475169	-0.319203	0.292677
PTC2	SAS2	-0.413269	-0.214776	-0.338912	-0.0841199	-0.324771	-0.244344	-0.318898
PTC2	GCN1	0.324366	0.16937	-0.378611	0.499815	-0.162979	-0.532162	-1.09228
PTC2	RCS1	0.231627	-0.180809	-0.141311	0.100486	0.159751	-0.461356	-0.302783
PTC2	HAL5	0.460095	0.950507	0.413521	0.743211	-0.288622	0.248883	-0.417261
PTC2	URK1	-0.337149	0.258414	0.036422	-0.492894	0.18565	1.02622	0.653491
PTC2	SPE4	0.290138	0.0270624	0.401088	0.769436	-0.499646	-1.12559	-0.465645
PTC2	UBA4	0.762925	0.215689	0.7485	0.916985	-0.149802	-1.07471	-0.215495
PTC2	TGS1	0.521708	0.792883	1.32338	0.485489	0.0548719	0.394702	1.04409
PTC2	SRO7	0.303776	-0.0563808	-0.218466	0.0843854	0.252646	-0.258909	-0.378498
PTC2	SKO1	0.104989	-0.0344422	-0.118184	0.282193	-0.164827	-0.512268	-0.499441
PTC2	INP52	-0.265155	0.160111	0.381375	-0.326168	0.0859303	0.644419	0.874513
[truncated: 35,505 more rows]

## Sheet: Screen 2
Query Gene	Array Gene	Zymolyase (ZY)	Caffeine (CA)	Congo Red (CR)	No Stress (DMSO)	Z-score difference (ZY-DMSO)	Z-score difference (CA-DMSO)	Z-score difference (CR-DMSO)
HOG1	YPL150W	0.681614	-0.174292	-0.419293	-1.04864	1.96855	0.936838	0.822446
HOG1	SAT4	2.38106	0.678995	1.64505	-0.098803	2.93429	0.840055	2.4121
HOG1	YLR217W	NA	NA	-1.30806	-2.00929	NA	NA	0.919741
HOG1	ADH1	1.6868	0.638862	0.793146	0.75278	1.09572	-0.126284	-0.00131315
HOG1	FKH2	-3.98542	-1.47274	-2.23948	-0.567745	-3.57917	-0.919312	-2.3757
HOG1	PTK1	-1.56438	-0.651485	-0.744708	-0.897634	-0.696612	0.272437	0.157996
HOG1	RIS1	0.761759	0.368079	0.32351	0.565314	0.226268	-0.202942	-0.397189
HOG1	BEM4	-2.26823	-2.69158	-1.43087	-0.688175	-1.69198	-2.03502	-1.0845
HOG1	PRR1	-3.27592	-1.04338	-1.31204	-0.808367	-2.56953	-0.236449	-0.752304
HOG1	SAP155	-1.10241	-0.66882	-0.567007	-0.445582	-0.707462	-0.223998	-0.224632
HOG1	SPT21	1.2532	1.66781	1.59752	1.25517	-0.0174986	0.451431	0.427278
HOG1	ELP4	3.55597	1.25433	1.86814	1.78519	2.23474	-0.636623	0.0541783
HOG1	YNL226W	1.24389	1.34997	1.73147	1.44897	-0.259072	-0.122657	0.341863
HOG1	RIM1	0.639696	-0.643282	-0.400925	-0.560232	1.36815	-0.0757318	0.167269
HOG1	DBP3	-0.035247	-0.814987	-1.22811	0.639091	-0.753735	-1.54739	-2.6845
HOG1	ARV1	-2.9166	0.454828	0.874539	0.66538	-3.87375	-0.232049	0.237824
HOG1	IRS4	-1.85414	-0.453833	-1.85392	-0.626059	-1.30837	0.194254	-1.7588
HOG1	RAD27	-2.6523	-0.895215	-0.973243	-0.536617	-2.23186	-0.367158	-0.664231
HOG1	PDC1	-0.51362	-2.53025	-1.96013	-1.59875	1.21265	-0.91774	-0.548397
HOG1	ESC8	1.27666	0.315792	0.605472	0.687752	0.681961	-0.408707	-0.175071
HOG1	YMR102C	1.96816	1.10001	1.71689	0.096495	2.21092	1.09672	2.23718
HOG1	RAD55	-4.20793	-2.5108	-3.65263	-2.53445	-1.60734	0.0685371	-1.54679
HOG1	RPA14	-0.005123	0.392888	0.544542	0.085933	-0.0933922	0.336392	0.588457
HOG1	YMR1	-0.82253	-0.670658	-0.667044	-0.765211	-0.0433575	0.112105	0.0816253
HOG1	TIF1	1.72064	0.943996	1.49472	1.05304	0.778853	-0.12095	0.56913
HOG1	MDM12	0.002099	-0.161461	0.023217	0.478839	-0.530031	-0.676891	-0.698081
HOG1	YOR024W	0.431251	-0.958392	-0.174696	-0.246775	0.777298	-0.740519	0.0445182
HOG1	REC114	0.243906	-0.039572	-0.062199	0.326659	-0.0839922	-0.383718	-0.604129
HOG1	YPL183C	-4.54443	-2.14658	-1.72187	-1.26666	-3.35576	-0.879392	-0.684952
HOG1	HAM1	-1.64724	0.000689	-0.658082	-0.328781	-1.44039	0.360476	-0.520318
HOG1	MRPL10	0.412729	-0.578434	-0.668419	-0.902383	1.49855	0.35472	0.271016
HOG1	ARO1	3.4475	1.53709	1.15886	1.12195	2.89123	0.454234	-0.00894555
HOG1	YLL007C	1.92093	1.01825	0.058304	-0.477662	2.78323	1.60822	0.697316
HOG1	DNF1	-1.61387	-0.821511	0.067958	0.224821	-2.01668	-1.11123	-0.277657
HOG1	IRE1	1.20626	0.482376	0.836944	0.641522	0.653896	-0.175786	0.218362
HOG1	SOL2	-0.500193	-0.470025	-1.04134	-1.49666	1.12398	1.0979	0.580531
HOG1	HOS3	0.177663	-0.40835	-0.198081	-0.147538	0.377859	-0.270951	-0.12804
HOG1	SLA1	NA	-1.73951	-0.993973	-0.203892	NA	-1.612	-1.15718
HOG1	DOG2	-2.09864	-0.969015	-1.19392	-2.07593	0.0284742	1.16429	1.16951
HOG1	KSS1	4.09571	-0.371983	-0.965883	-0.092588	5.25041	-0.290829	-1.27324
HOG1	AGP1	-1.07806	-0.171285	-1.91052	-0.755685	-0.336977	0.633176	-1.65731
HOG1	YBL086C	1.3386	1.26034	1.80872	1.53191	-0.245074	-0.316287	0.333653
HOG1	YCR061W	-0.830252	0.241555	0.32512	-0.172344	-0.708661	0.45079	0.643135
HOG1	NPY1	1.21682	0.055845	1.17289	1.13722	0.0795068	-1.18516	-0.0107193
HOG1	NUP60	2.06704	1.06703	1.06016	1.3735	0.816754	-0.355454	-0.509152
HOG1	SMY1	-0.321801	0.20419	0.166406	0.124708	-0.495806	0.0930631	0.00176496
HOG1	VAC7	-2.67164	-0.558547	-2.21076	-0.676574	-2.10235	0.136932	-2.18455
HOG1	YOL019W	0.566634	0.077639	0.246792	-0.213239	0.892601	0.319194	0.590458
HOG1	BYE1	0.658008	-0.511383	0.172904	0.394745	0.303852	-0.961248	-0.369096
HOG1	ALT1	NA	NA	NA		NA	NA	NA
HOG1	POM34	-1.19261	-0.371174	-0.117065	0.196594	-1.56305	-0.599303	-0.498306
HOG1	ARL1	2.25081	0.76008	0.674083	1.38052	1.03301	-0.70775	-1.07057
HOG1	SLM1	-0.158024	-0.174839	-0.123915	-0.012866	-0.154642	-0.165222	-0.213186
HOG1	SAS3	1.8714	-0.445532	-0.546501	-0.149224	2.34436	-0.308921	-0.615976
HOG1	GOT1	-0.416066	0.011609	-0.116721	-0.172154	-0.266443	0.204613	0.0210933
HOG1	RIM15	-2.15648	-0.159871	-0.386184	-0.958003	-1.24705	0.856228	0.742211
HOG1	PPS1	-1.09446	-0.245951	-0.159341	-0.121236	-1.05796	-0.125367	-0.110537
HOG1	OST6	-0.062518	0.398664	0.348812	0.629259	-0.773478	-0.253986	-0.451569
HOG1	CLN1	-0.424502	-0.166065	-0.928593	-0.080477	-0.379783	-0.083513	-1.23812
HOG1	BAS1	0.795986	0.62866	1.28967	1.05741	-0.305376	-0.470864	0.270034
HOG1	PAT1	0.565224	0.011111	0.170666	0.562343	0.001516	-0.581614	-0.608096
HOG1	CBC2	-0.139583	NA	1.26794	0.600416	-0.828071	NA	0.887217
HOG1	CMP2	-0.753218	-0.522811	-1.30431	-0.706333	-0.0317992	0.206201	-0.883379
HOG1	YJL046W	-0.990381	-0.192309	-0.98726	-0.218633	-0.834767	0.0361998	-1.12726
HOG1	SGS1	-1.60547	-0.366717	-0.186276	0.713851	-2.61604	-1.14785	-1.3236
HOG1	MNS1	-0.677586	0.358622	0.672041	-0.547356	-0.124125	0.97717	1.65906
HOG1	CHD1	1.83057	-0.130963	0.51163	0.770078	1.24614	-0.955807	-0.424657
HOG1	YCR095C	0.581682	-0.285731	-0.910651	-0.238707	0.93847	-0.0422609	-0.992421
HOG1	CUE1	-0.808679	-1.5691	-0.18836	-0.400471	-0.432055	-1.22387	0.241576
HOG1	YNR004W	-1.10232	-0.426836	-0.949018	-0.413637	-0.742755	-0.00607815	-0.801961
HOG1	LRS4	NA	NA	NA		NA	NA	NA
HOG1	YPR084W	-0.429173	-0.572679	-1.51405	-0.619783	0.231286	0.0619222	-1.29517
HOG1	IES5	2.31815	-0.104665	-0.193396	0.231045	2.46715	-0.35107	-0.654202
HOG1	HOM3	-3.5546	-3.40903	-2.19025	-2.0785	-1.47116	-1.29151	-0.198459
HOG1	PSH1	0.310917	0.824304	-0.12671	0.476153	-0.177373	0.379443	-0.905284
HOG1	RDH54	0.203236	0.067861	0.668987	0.188208	0.0267073	-0.120695	0.619655
HOG1	GAC1	-0.135387	0.041877	-0.426791	0.233021	-0.407387	-0.196427	-0.985425
HOG1	SPT2	-0.038744	0.10362	-0.281687	-0.546089	0.584067	0.703037	0.315162
HOG1	KTR2	-4.53667	-1.8001	-1.3253	-1.47487	-3.02674	-0.308827	0.155588
HOG1	BNI5	-1.34836	1.41256	0.773928	0.373191	-1.9393	1.13597	0.509241
HOG1	RTS1	0.264815	-0.305568	-0.320948	-0.265627	0.610216	-0.0346842	-0.134764
HOG1	OPI3	NA	0.754927	NA	-0.126084	NA	0.950462	NA
HOG1	MAC1	-4.77716	-0.659026	-1.49238	-1.06265	-3.81262	0.438981	-0.649546
HOG1	MEH1	4.92745	NA	1.85952	1.33263	4.72178	NA	0.69417
HOG1	GDS1	-1.31657	-1.1492	-0.930194	-1.25193	-0.0404108	0.125935	0.394864
HOG1	RTT107	-4.58452	-0.501995	-1.07642	-1.04214	-3.63256	0.583371	-0.0999385
HOG1	ICS3	0.03995	-0.174664	-0.224257	-0.878901	1.04994	0.756922	0.857724
HOG1	YNL228W	1.98186	1.60602	2.12342	2.0976	-0.200701	-0.591373	-0.0304011
HOG1	ECM21	-1.52571	-1.97631	-1.71581	-1.45128	-0.0510738	-0.514342	-0.41458
HOG1	BEM1	1.70331	-0.653669	0.20226	0.034837	1.93547	-0.728457	0.17869
HOG1	BOI1	1.00053	1.1827	1.19133	0.521882	0.553939	0.721654	0.889942
HOG1	PRK1	-3.79866	-2.62022	-2.04934	-1.72427	-2.097	-0.881463	-0.49823
HOG1	PPE1	2.08354	1.54091	1.1323	0.936461	1.37169	0.666647	0.218023
HOG1	DSS4	-1.31354	-1.4875	-1.30421	-1.0739	-0.231132	-0.409615	-0.372368
HOG1	CIN2	0.786965	-0.308524	-0.162597	-0.006904	0.908446	-0.314603	-0.276011
HOG1	YCK1	-2.17374	0.311103	-0.157268	-1.1877	-1.01895	1.61132	1.38182
HOG1	PTC1	1.83847	1.06034	0.82334	0.338331	1.76904	0.788625	0.628633
HOG1	STE50	5.50338	3.58695	3.27287	4.187	1.25899	-0.893685	-1.49828
HOG1	COG6	-6.75656	-0.231085	-2.22598	-1.96262	-3.90542	1.81538	-0.406835
HOG1	SRN2	NA	NA	NA		NA	NA	NA
HOG1	SIC1	NA	NA	NA		NA	NA	NA
HOG1	LAG1	-0.528951	0.014404	-1.10912	-0.361652	-0.179708	0.41031	-1.09775
HOG1	YJL175W_delta	NA	NA	-2.05283	0.213957	NA	NA	-3.2167
HOG1	YOR154W	-2.39104	-0.402325	-1.57372	-1.27591	-1.15755	0.936029	-0.466195
HOG1	ATP10	0.129125	0.44074	0.331983	0.142923	-0.00592714	0.326617	0.209138
HOG1	PSP1	0.714456	1.31754	0.790957	0.531199	0.210955	0.859034	0.30951
HOG1	YNL324W	-1.60934	-0.643878	0.095103	-0.95526	-0.682808	0.341429	1.42119
HOG1	YLR414C	0.229341	0.411669	0.774823	0.471748	-0.264739	-0.0562259	0.370879
HOG1	KCC4	-1.30662	-1.23322	-1.04263	-1.1915	-0.0954292	-0.0238954	0.154609
HOG1	CLG1	-0.852749	-1.05357	-2.04726	0.443475	-1.45778	-1.59336	-3.52903
HOG1	SST2	-14.415	-6.90544	-7.7409	-6.67249	-0.997885	0.493146	-0.370269
HOG1	OPY2	0.937488	-1.05532	-0.402492	-0.645126	1.8014	-0.421723	0.283108
HOG1	UBC4	-0.574276	0.993391	0.270335	0.73565	-1.4733	0.280491	-0.717735
HOG1	HOR2	0.046392	-0.043359	-0.582965	0.158989	-0.117779	-0.208412	-1.10102
HOG1	PFK27	-1.58748	-0.477372	-1.20302	-1.35139	-0.227264	0.936492	0.15393
HOG1	YLR312C	-0.591611	-1.37627	-0.598686	-0.558264	-0.0168025	-0.853044	-0.11166
HOG1	NCS2	2.8275	1.26413	0.431013	1.20142	2.00535	0.0587914	-1.14997
HOG1	UBX7	1.84705	1.60912	1.35783	0.958041	1.04219	0.718967	0.509303
HOG1	SET3	-10.9726	-5.73346	-7.24292	-5.39821	-0.819197	0.235748	-1.1696
HOG1	NUP42	0.627657	1.40106	1.11709	0.158642	0.540673	1.35821	1.29938
HOG1	FPS1	2.74038	0.82082	0.932528	-0.630784	3.99436	1.56083	2.14303
HOG1	PML1	0.207278	-0.393204	-0.565651	-0.066506	0.319649	-0.341429	-0.759329
HOG1	SKM1	-0.106252	0.525154	-0.575032	-1.23798	1.27381	1.89407	0.869298
HOG1	LPP1	0.732868	0.645106	1.34616	0.231845	0.57691	0.450108	1.52019
HOG1	DCR2	-0.19353	0.335039	-0.748627	0.698272	-0.99993	-0.399156	-2.09304
HOG1	OAC1	0.563511	0.683934	0.456084	0.799575	-0.275929	-0.12817	-0.545141
HOG1	SIP1	1.50879	0.784814	1.10638	0.214998	1.50043	0.617576	1.20436
HOG1	PKH2	-1.13154	-0.007001	-0.374579	-0.244695	-0.962266	0.262303	-0.239691
HOG1	AIP1	0.285601	0.398995	-0.988422	-0.124247	0.47369	0.567755	-1.26052
HOG1	RLF2	-1.19512	0.884835	0.732783	0.273969	-1.65348	0.666981	0.591521
HOG1	PHO8	2.00958	0.817101	0.33804	0.766769	1.46298	0.0534847	-0.665901
HOG1	GUP1	NA	-2.67592	-4.50958	-5.77595	NA	2.76725	1.26025
HOG1	VPS27	NA	-2.18052	-3.64537	-2.59404	NA	0.45482	-1.45637
HOG1	SMK1	-0.548181	-0.833817	-0.983123	-1.0578	0.584663	0.248988	0.0514927
HOG1	RHB1	-0.717244	-0.090794	-0.050857	-0.340182	-0.397553	0.274812	0.350234
HOG1	KIN2	NA	NA	NA		NA	NA	NA
HOG1	MNN5	-0.692996	0.202567	-0.57893	-0.118793	-0.640371	0.351801	-0.704435
HOG1	RXT3	1.84527	0.213739	-0.157039	0.256924	1.87395	-0.0381543	-0.639457
HOG1	OPI10	-1.98768	-0.402788	-0.432893	-0.504152	-1.58677	0.11647	0.0433642
HOG1	FRE4	0.722111	0.305121	-0.006917	0.202042	0.598473	0.118305	-0.350968
HOG1	GET2	NA	-8.14186	-7.90795	-6.48298	NA	0.0287488	-0.565441
HOG1	HMG2	-0.112269	0.10571	-1.16057	-0.261724	0.178894	0.401087	-1.30887
HOG1	CLB3	0.48545	0.090957	0.580531	-0.537091	1.16733	0.679867	1.51584
HOG1	PIG1	-0.333789	-0.33251	0.443797	-0.211733	-0.128488	-0.121155	0.865571
HOG1	DUN1	-0.284741	0.248042	0.103606	0.164771	-0.499206	0.0971162	-0.142988
HOG1	MSH6	1.55528	0.857373	0.143631	-0.917821	2.80953	1.90697	1.4368
HOG1	ASK10	-0.353989	0.424845	-0.262326	-0.173864	-0.194229	0.648483	-0.181401
HOG1	SEL1	NA	NA	NA		NA	NA	NA
HOG1	PPZ2	1.63589	-0.039815	-0.071999	-0.220698	2.1539	0.201532	0.152341
HOG1	BFA1	-1.19918	-0.639409	-0.984179	-0.707936	-0.524036	0.0845797	-0.440551
HOG1	KNS1	1.61765	0.835992	-0.181349	0.464841	1.35594	0.404616	-0.966255
HOG1	RIC1	-7.14311	-0.18149	-1.06922	-1.3231	-4.78623	1.2195	0.300565
HOG1	NPL4	NA	-1.48352	-1.43567	-1.14598	NA	-0.330727	-0.454908
HOG1	STD1	0.432402	-0.434273	-0.745676	-0.577291	1.15278	0.163363	-0.290125
HOG1	GUT1	-0.772097	-0.144435	-1.67869	-0.67158	-0.0912101	0.57193	-1.45199
HOG1	SYC1	0.503026	-0.711024	0.101372	0.319566	0.217392	-1.09439	-0.363964
HOG1	MDM30	0.727921	-0.660176	0.009317	0.139981	0.67531	-0.847891	-0.240789
HOG1	ERG3	1.06968	1.89275	0.408294	0.528434	0.626629	1.51927	-0.225979
HOG1	KRE11	-5.29014	0.323165	0.243632	-0.230849	-5.21929	0.600672	0.610793
HOG1	PDR8	-1.96165	0.329465	-0.94291	-1.08272	-0.903933	1.51867	0.142029
HOG1	MON1	0.560916	0.105362	-0.286177	0.161788	0.461553	-0.0523183	-0.687306
HOG1	MSG5	-3.60441	-0.994305	-1.3978	-0.887134	-2.8349	-0.101243	-0.762021
HOG1	PTK2	-6.45407	-5.56282	-5.06206	-3.9862	-1.08529	-0.917756	-1.1639
HOG1	TOP3	-1.23781	0.39783	0.204985	-0.360251	-0.95198	0.818963	0.738506
HOG1	DNM1	-0.731477	-0.237282	-0.596413	-0.191623	-0.601484	-0.0408008	-0.626549
HOG1	SIR1	0.734945	1.49201	1.72054	1.33537	-0.729287	0.164181	0.489868
HOG1	CSF1	NA	NA	NA		NA	NA	NA
HOG1	LGE1	-9.245	-5.31502	-7.16004	-4.84601	-0.706769	0.027709	-1.50302
HOG1	YKR077W	0.581696	0.397433	0.005646	0.217463	0.422048	0.200556	-0.35499
HOG1	YPR063C	0.10369	-0.09913	0.310074	-0.486486	0.677842	0.422397	1.06403
HOG1	VHS1	-2.21821	-1.50559	-1.61641	-0.099318	-2.27922	-1.4752	-2.17111
HOG1	PDR16	-0.426607	-0.194333	-0.826217	-1.00826	0.664465	0.872933	0.198604
HOG1	THI6	2.11939	0.586819	1.64319	0.900348	1.45974	-0.344756	0.999236
HOG1	KRE1	NA	-2.94734	-6.01992	-3.57277	NA	0.68151	-2.66469
HOG1	EGD1	0.902221	0.243782	-0.565385	-0.487495	1.58301	0.790291	-0.163915
HOG1	DYN3	1.0053	1.11636	1.28891	0.77337	0.267467	0.373794	0.674616
HOG1	EAF7	-5.60138	-2.18469	-2.29816	-1.65981	-3.66383	-0.514193	-0.931053
HOG1	ARP6	NA	NA	NA		NA	NA	NA
HOG1	YLR111W	NA	NA	NA		NA	NA	NA
HOG1	YMR291W	0.484077	0.336652	-0.105099	0.12391	0.417445	0.235612	-0.379184
HOG1	SGF11	0.333246	-0.166078	0.169668	0.412649	-0.0801996	-0.611026	-0.398845
HOG1	DOM34	-6.44261	-0.87895	-1.16609	-0.54899	-5.92196	-0.33687	-0.915929
HOG1	NKP2	-1.46553	-0.461916	-0.711728	-0.479514	-1.07212	0.0268655	-0.379145
HOG1	YHL029C	0.141329	0.505102	-0.202369	0.523433	-0.422892	-0.0216659	-1.07829
HOG1	PHO13	-0.255827	-0.178818	-0.193895	-0.889202	0.72176	0.763423	0.914435
HOG1	TWF1	-0.002221	0.156656	-0.397075	-0.312057	0.360464	0.509425	-0.176554
HOG1	CHO2	-2.56408	-0.934499	-0.516631	0.001145	-2.76566	-0.992822	-0.785547
HOG1	YPL182C	-2.95515	-2.17096	-2.19478	-2.23986	-0.675338	0.103139	0.0170691
HOG1	GSF2	-0.830301	0.752042	0.377733	-1.13476	0.357401	2.02636	2.07152
HOG1	PUB1	-2.3532	-0.020242	0.801068	1.21002	-3.92702	-1.3481	-0.645705
HOG1	NUP53	0.239875	-0.175087	0.193581	-1.05835	1.47944	0.946267	1.70485
HOG1	VID30	0.430976	-0.344313	-0.06218	1.2132	-0.910087	-1.65804	-1.86539
HOG1	TOF2	0.328385	-0.823196	0.043103	-0.07107	0.461923	-0.796512	0.103754
HOG1	SCJ1	-4.95762	0.712504	0.525782	0.680582	-5.9388	0.0333353	-0.277814
HOG1	VPS5	-3.27197	-2.2904	-3.44655	-0.955903	-2.40855	-1.34698	-3.46791
HOG1	NPR1	-1.08514	-0.021657	-1.276	-0.320164	-0.827262	0.327355	-1.38836
HOG1	TIF4632	-0.161149	-0.846625	-0.463868	0.462192	-0.696001	-1.39201	-1.3601
HOG1	SET5	0.883607	0.388583	0.488524	0.510157	0.431792	-0.122007	-0.0873567
HOG1	ASC1	-1.07924	0.661365	-0.41788	1.39732	-2.79407	-0.837363	-2.61133
HOG1	GPB1	-1.85721	-0.879676	-0.729701	-0.57515	-1.3672	-0.30997	-0.270831
HOG1	YAR1	-1.1048	1.0309	1.0882	0.690064	-2.0223	0.371436	0.505549
HOG1	MSN1	2.1909	2.10264	1.74403	0.61139	1.86344	1.6617	1.55592
HOG1	SSF1	0.83618	0.770124	0.933459	1.17464	-0.417714	-0.444337	-0.406103
HOG1	DEG1	-3.5141	-2.06284	-2.41678	-1.97602	-1.53601	-0.0557601	-0.650656
HOG1	OPI1	0.250228	0.478946	0.883882	0.887143	-0.741366	-0.448368	-0.0631215
HOG1	CHS5	1.58055	-0.579002	-0.031485	-0.650042	2.53498	0.0872375	0.813541
HOG1	HST1	1.6306	0.208561	0.586297	0.927562	0.820996	-0.788539	-0.541987
HOG1	YOR342C	-0.435558	-0.869523	-0.097774	0.055222	-0.545926	-0.981163	-0.272215
HOG1	ERV41	-0.33854	2.51528	1.88156	1.03004	-1.53969	1.68516	1.15445
HOG1	ESC1	-5.84377	-0.77472	-1.16455	-0.878998	-4.97232	0.122391	-0.449157
HOG1	YDL089W	0.490608	0.247836	0.194633	0.642517	-0.178214	-0.414151	-0.687192
HOG1	SSK22	1.15002	0.972364	0.350414	0.284647	1.00298	0.751093	0.0356357
HOG1	REX4	2.06299	-0.011941	0.864616	0.196562	2.20469	-0.214996	0.887961
HOG1	LCB4	-0.641003	-0.724886	-0.739591	-1.2622	0.708272	0.580382	0.67405
HOG1	HHT1	-1.51584	-0.704332	-0.879133	-1.04414	-0.484036	0.371495	0.174847
HOG1	YGR054W	-1.00564	0.027808	-0.391646	-0.000717	-1.09307	0.0385542	-0.607043
HOG1	NGL2	-2.14296	1.41467	-0.262951	-0.230271	-2.05449	1.79876	-0.102902
HOG1	PPQ1	-1.90556	0.233882	0.492218	-0.301935	-1.71767	0.581207	1.06065
HOG1	PEX22	-1.25042	-1.38111	-1.3171	-1.62405	0.437235	0.275599	0.37433
HOG1	YNL056W	-1.0526	-0.837415	-0.397776	-0.839183	-0.216273	0.0139738	0.56033
HOG1	TRM7	1.00198	0.301255	0.458399	0.260683	0.858914	0.0514409	0.221319
HOG1	RRM3	-0.145388	1.15027	0.866397	0.680017	-0.924761	0.513087	0.205552
HOG1	YDL025C	-0.167072	1.19478	0.92272	0.447483	-0.686054	0.8163	0.614788
HOG1	RSN1	0.321672	0.121667	-0.216432	0.29831	0.0361423	-0.180915	-0.781277
HOG1	PPG1	1.477	0.53441	0.484926	0.430701	1.21305	0.118979	0.0193934
HOG1	PMT2	-20.6219	0.042679	-0.278155	-0.782815	-3.86654	0.891075	0.648546
HOG1	RIM21	-3.62561	-1.71241	-1.83347	-1.05565	-2.67834	-0.66183	-1.13331
HOG1	YMR269W	0.136118	1.34285	0.685642	1.06158	-1.0764	0.30403	-0.591107
HOG1	BBC1	-0.924904	-0.453707	-0.499226	-0.553474	-0.391314	0.11762	0.020373
HOG1	HXK1	0.620661	-0.492486	0.508415	0.603232	0.018408	-1.16405	-0.192833
HOG1	YOL159C	-1.20947	0.131839	-1.11258	-1.1537	-0.0307504	1.37172	0.00485291
HOG1	YPL144W	3.1735	0.978511	0.905263	1.06442	2.61705	-0.107976	-0.283992
HOG1	MUD1	-1.21769	-0.849964	-0.467138	-0.531102	-0.740435	-0.325132	0.0330985
HOG1	YJR128W	-0.890531	0.030932	-0.898144	-0.621014	-0.27842	0.70543	-0.441788
HOG1	MET16	0.174793	0.060432	-0.329927	0.444805	-0.295991	-0.403125	-1.14714
HOG1	UFD2	-2.10534	-0.827168	-0.849537	-0.790275	-1.40318	-0.026915	-0.137935
HOG1	MIH1	-0.198951	0.220871	-0.439121	-0.159548	-0.034915	0.414977	-0.450339
HOG1	ARF1	-2.15047	0.517949	-0.227774	-2.32949	0.242835	3.02362	2.86872
HOG1	YLR374C	-0.445776	0.932051	0.614468	0.418923	-0.969246	0.560008	0.218536
HOG1	RPS19B	-3.70177	0.757221	0.683265	1.44775	-5.58213	-0.786396	-1.15347
HOG1	SRP40	-1.4021	0.426086	0.455799	0.010595	-1.54478	0.452493	0.569593
HOG1	WHI4	-0.140219	0.085772	-0.29012	-1.20754	1.20246	1.37994	1.22421
HOG1	CNA1	0.290827	0.108046	0.569043	0.104439	0.220707	0.0118993	0.596893
HOG1	COX10	-5.16464	-4.11923	-4.21044	-2.80011	-2.13929	-1.23334	-1.87333
HOG1	TIM18	1.55447	-0.239507	0.662535	0.240901	1.52339	-0.505854	0.536424
HOG1	SAC7	-0.508484	0.286494	-0.752409	-1.27049	0.86425	1.67355	0.667752
HOG1	PSK1	0.01055	0.587735	0.353263	-1.25326	1.42012	1.97736	2.20384
HOG1	IML2	-3.35792	-0.88666	-1.6403	-0.921383	-2.53657	0.0488278	-1.05146
HOG1	NUP100	0.846351	0.704485	0.186891	0.638102	0.239973	0.0710523	-0.691874
HOG1	RPS29A	0.735287	0.692135	0.927591	0.668365	0.0758755	0.024413	0.308756
HOG1	IOC2	NA	NA	NA		NA	NA	NA
HOG1	RTT109	2.54531	0.689767	0.767925	1.22863	1.57922	-0.591375	-0.711196
HOG1	NAME	NA	NA	NA		NA	NA	NA
HOG1	PUS1	1.17012	0.58731	1.1456	0.913156	0.290454	-0.358236	0.270312
HOG1	YPR197C	-0.817124	-0.140123	-0.649369	-1.18738	0.43356	1.11971	0.695065
HOG1	TAX4	-0.358733	0.251832	-0.288392	-0.564468	0.24261	0.881241	0.33159
HOG1	PEX1	-0.654865	-0.13338	-0.365702	-0.330408	-0.357629	0.218803	-0.106581
HOG1	EST1	-2.89474	0.3715	-0.086113	-1.02395	-1.96891	1.50076	1.25269
HOG1	PKR1	-3.41296	2.30291	1.89669	1.8583	-5.81911	0.489289	-0.0100593
HOG1	NAM7	-3.99983	-1.99748	-2.02563	-1.4093	-2.63689	-0.579302	-0.900633
HOG1	NPT1	-4.93372	-3.39993	-3.19065	-0.996032	-4.04606	-2.42029	-3.06105
HOG1	STB1	-2.11382	0.105452	-0.612903	-0.756048	-1.44972	0.929591	0.144354
HOG1	MID1	0.013496	0.628283	0.399294	0.184667	-0.184092	0.482579	0.245117
HOG1	HHF2	0.677675	0.518579	0.210012	0.275593	0.464897	0.267964	-0.149202
HOG1	SKI7	-0.83267	-0.122382	-0.00711	0.807298	-1.84694	-0.986442	-1.20298
HOG1	TCB3	-0.199899	-0.450703	-0.096608	0.03921	-0.261005	-0.516021	-0.248042
HOG1	MNN10	0.550104	0.170152	0.179637	0.856604	-0.357713	-0.752914	-1.01759
HOG1	LIA1	-2.79826	-0.812979	-0.080462	-0.309878	-2.63203	-0.519988	0.265928
HOG1	ALG12	-1.71962	-0.170357	-0.69028	-0.157085	-1.71076	-0.00615624	-0.807245
HOG1	YGR071C	-1.92334	-1.39089	-1.29476	-1.0752	-0.894296	-0.308061	-0.357437
HOG1	BST1	-0.739567	0.325561	0.459901	-0.302223	-0.464331	0.679584	1.01557
HOG1	YEL043W	-1.35824	-1.14629	-1.05304	-0.824084	-0.552112	-0.328665	-0.374596
HOG1	ATG17	1.25709	2.34833	2.71558	2.88607	-2.11725	-0.722459	-0.324594
HOG1	DPB4	2.24796	-0.237375	0.347424	0.79699	1.74353	-1.09842	-0.695422
HOG1	PSR1	-2.12311	-0.768218	-0.649044	-0.493722	-1.74573	-0.27821	-0.271907
HOG1	YPR045C	5.19062	0.840662	1.53074	1.95875	4.23713	-1.26614	-0.682443
HOG1	AIR1	-0.089698	-0.468672	-0.125844	-0.430472	0.39549	-0.0328218	0.371769
HOG1	RAD24	-0.396126	-0.769709	-1.01778	0.240644	-0.711204	-1.07274	-1.82782
HOG1	AVO2	1.91496	1.75303	1.29438	0.556919	1.60003	1.33052	0.986288
HOG1	IMP2'	3.22066	0.202028	0.818245	0.414924	3.40118	-0.219695	0.512902
HOG1	MAK3	1.05114	1.26581	1.45846	1.18807	-0.178019	0.0756593	0.324505
HOG1	MCM16	1.21515	1.29052	1.37774	1.18357	0.0224009	0.108426	0.215641
HOG1	GGA1	-0.388029	-0.557815	-0.567613	-0.916567	0.605626	0.391529	0.431389
HOG1	MSI1	0.267895	1.24347	1.06977	0.864165	-0.694172	0.414031	0.232791
HOG1	YNR020C	-3.60045	-1.30564	-2.25297	-0.39901	-3.39766	-0.946769	-2.62897
HOG1	DBP1	-0.451073	0.230003	-0.289289	-0.062628	-0.430071	0.32107	-0.375879
HOG1	POM152	-0.421297	-0.866514	-0.769517	0.184478	-0.676114	-1.11621	-1.39941
HOG1	PCL2	1.46658	0.673249	0.81504	0.888006	0.672973	-0.236651	-0.161876
HOG1	MKK1	0.399022	-0.599164	0.248542	-0.634744	1.18004	0.0497342	1.18608
HOG1	MSC1	-3.40533	-3.18431	-3.91321	-2.142	-1.24861	-1.00205	-2.42999
HOG1	PHO90	0.360884	0.441414	0.091396	-0.090386	0.520584	0.57691	0.198896
HOG1	ZDS1	0.855615	-0.496808	0.25619	-0.218115	1.22528	-0.290078	0.610545
HOG1	DAK1	0.993374	0.344461	0.458216	0.052688	1.09042	0.320152	0.513759
HOG1	UBC13	-1.84409	-1.25623	-2.24136	-2.3306	0.569587	1.13082	0.0777561
HOG1	ENT2	0.193542	-0.695922	-0.792416	-0.108183	0.351282	-0.620666	-1.01979
HOG1	ELG1	-4.73048	-0.031073	-0.30296	0.158926	-5.14309	-0.195202	-0.706896
HOG1	CYT1	-5.53629	-3.75268	-3.92465	-2.57841	-2.32928	-1.09071	-1.85523
HOG1	YMR111C	-0.670379	-0.164842	0.089326	0.606396	-1.43576	-0.816956	-0.784553
HOG1	SET2	-1.53946	-1.44214	-2.34823	-2.29685	0.853007	0.904866	-0.115495
HOG1	TAT1	0.803019	0.457493	0.781515	-0.112883	1.0466	0.618175	1.20171
HOG1	SER1	-2.21216	-0.848048	-1.89692	-0.141053	-2.22715	-0.748235	-2.49264
HOG1	PCL8	-0.824965	-1.23706	-0.557611	-1.20516	0.444389	-0.0137119	0.84783
HOG1	STV1	-1.42235	-1.54205	-0.904959	-1.11744	-0.302271	-0.421039	0.243022
HOG1	PSK2	-0.257126	0.857032	0.411295	0.178304	-0.483264	0.741255	0.270959
HOG1	NFT1	-0.784704	-0.135686	0.372109	-0.767417	0.000988027	0.683806	1.54667
HOG1	POA1	-0.384993	-0.785309	0.287848	-0.699178	0.368177	-0.0789903	1.33206
HOG1	UBX4	-0.218409	-0.094615	0.323005	-0.202161	-0.00870082	0.123083	0.682118
HOG1	BCK2	-1.71502	1.05499	0.356747	0.470307	-2.40066	0.638325	-0.21672
HOG1	ALG6	-4.6468	0.505069	-0.465101	0.018237	-4.90467	0.528807	-0.737084
HOG1	DOG1	-0.921184	-0.815622	-1.48772	-2.15055	1.35978	1.40402	0.866695
HOG1	YLR407W	-2.6558	-0.35463	-0.558156	0.160877	-3.0397	-0.543399	-1.06876
HOG1	CTK2	NA	NA	-3.69442	-1.73714	NA	NA	-2.71824
HOG1	YPR091C	-1.49389	-0.46547	-1.28989	-0.720919	-0.812378	0.282273	-0.843059
HOG1	MYO5	NA	NA	NA		NA	NA	NA
HOG1	HCM1	0.60222	-0.201906	-0.107565	0.365715	0.277445	-0.599146	-0.72293
HOG1	DOA1	-7.77432	-5.97127	-6.86545	-5.64605	-0.112734	0.240672	-0.725391
HOG1	ISW2	2.84918	1.02828	0.901262	0.280459	3.11118	0.81688	0.821018
HOG1	PDE2	-11.8225	-6.36848	-7.2189	-7.09522	-0.416178	0.855215	0.146848
HOG1	YGR058W	2.86899	2.09843	2.15833	0.72044	2.59706	1.53461	1.99188
HOG1	SLK19	0.107519	0.148197	0.89963	0.337046	-0.250158	-0.193972	0.738537
HOG1	YBL009W	0.696635	0.372296	0.128037	0.176861	0.598139	0.217099	-0.125621
HOG1	NUT1	1.78953	0.968932	1.90756	1.18177	0.707685	-0.250394	0.980911
HOG1	YPR174C	0.096588	0.010172	-0.396996	0.224618	-0.135251	-0.221353	-0.931671
HOG1	GMH1	0.423575	0.642818	0.000669	0.105229	0.370099	0.583102	-0.204055
HOG1	SSK1	-0.44916	-0.03401	-0.333296	0.476514	-1.03828	-0.538069	-1.19651
HOG1	PIG2	-0.305802	-0.454707	-0.136395	-0.061431	-0.266963	-0.412648	-0.162406
HOG1	YNK1	1.27559	0.046711	0.436033	0.164789	1.28795	-0.118268	0.32479
HOG1	YMR148W	-1.47802	0.540146	0.42086	-0.140326	-1.46169	0.735945	0.732807
HOG1	RAD1	-1.88446	-1.41659	-2.14457	-1.5801	-0.287018	0.18898	-0.828985
HOG1	HST3	-0.572855	0.728743	0.543521	0.817147	-1.56395	-0.0983597	-0.44616
HOG1	CHL1	-2.15717	-1.01334	-0.482184	-0.632137	-1.63201	-0.391061	0.153849
HOG1	NHP6A	0.572029	-0.649743	-0.302321	-0.492268	1.2146	-0.154445	0.210386
HOG1	MSC3	-0.530121	-0.498569	-1.59777	-0.899065	0.428836	0.435678	-1.02337
HOG1	NMD4	-2.55065	-0.127636	-0.667338	-1.31677	-1.28506	1.26976	0.850453
HOG1	LSB6	-0.511728	0.258534	-0.868603	-0.766882	0.302785	1.10493	-0.197151
HOG1	VPS71	-8.11859	-3.68604	-4.05467	-2.92102	-2.08094	-0.687709	-1.56771
HOG1	SUB1	-9.62423	-2.74418	-4.24199	-3.94117	-1.44138	1.24435	-0.377307
HOG1	MSS18	-4.37527	-2.11335	-1.99678	-2.53773	-1.77506	0.465908	0.69857
HOG1	MET14	-0.162156	-0.386136	-0.309041	-0.916928	0.856237	0.573482	0.792513
HOG1	PEA2	1.87343	1.07917	0.744582	0.769307	1.29804	0.337535	-0.0935305
HOG1	MRK1	-0.338514	-0.756095	-0.484894	-0.757104	0.483831	0.0131711	0.324357
HOG1	IES3	-0.29165	0.336174	0.24678	0.502112	-0.888937	-0.169464	-0.416226
HOG1	PUS4	NA	NA	NA		NA	NA	NA
HOG1	RAD6	-1.05884	-1.24339	-1.01162	-1.15963	0.139885	-0.0674997	0.153417
HOG1	CMK1	0.697725	1.11836	1.09008	0.444642	0.292031	0.735769	0.855923
HOG1	YIL042C	1.53154	1.02273	0.36809	-0.012575	1.79107	1.13152	0.478771
HOG1	HOT1	-1.22809	-1.35295	-1.60322	-1.42975	0.249814	0.0990364	-0.28878
HOG1	HAT2	-0.069636	-0.581632	0.192617	0.142758	-0.230761	-0.766842	0.0132494
HOG1	SNX4	-0.773298	-0.491524	-1.29477	-1.92114	1.281	1.50222	0.816309
HOG1	RPS10B	NA	0.335371	0.096445	0.140607	NA	0.216381	-0.11906
HOG1	DMA2	-0.109917	-0.488409	-0.597015	0.287042	-0.43971	-0.821462	-1.30099
HOG1	YPL261C	2.19509	0.813572	0.856562	0.417861	2.09861	0.431497	0.563026
HOG1	TOR1	1.83123	0.598206	1.01279	0.079035	2.03268	0.5634	1.2644
HOG1	POL32	-11.0234	-4.49289	-3.55235	-2.45476	-2.5199	-1.94138	-1.51895
HOG1	RCK2	0.614521	0.530457	0.503403	0.405591	0.240764	0.141611	0.0807306
HOG1	RIF1	-1.32873	0.38626	0.054521	0.093479	-1.55532	0.32123	-0.111737
HOG1	AKL1	1.01109	0.173639	0.4496	1.12728	-0.15335	-1.04535	-1.0186
HOG1	FET3	0.160391	-0.48659	0.027358	0.464934	-0.335084	-1.00981	-0.672686
HOG1	EAF3	-1.46652	-0.691189	-0.684447	0.457281	-2.11095	-1.22048	-1.66359
HOG1	SEC22	-0.549397	0.215901	-0.093224	0.669844	-1.37063	-0.477544	-1.13073
HOG1	RER1	-4.18532	-1.53634	-1.25127	-0.649821	-3.70437	-0.900143	-0.894111
HOG1	SRC1	NA	-0.418599	-0.889575	-0.698214	NA	0.307831	-0.322169
HOG1	PAC1	0.77302	0.704895	0.442038	0.990825	-0.254728	-0.314549	-0.835993
HOG1	RAD23	-0.203124	-0.946944	0.138196	-1.10896	1.02358	0.187425	1.69813
HOG1	RPS28B	0.718829	0.670644	1.60716	1.32278	-0.73348	-0.715356	0.344473
HOG1	RPA34	2.68823	2.12162	0.63708	1.85412	1.0023	0.282797	-1.79978
HOG1	MUB1	-0.551916	0.133567	-0.454547	-0.823273	0.320734	1.03158	0.458964
HOG1	PHO80	4.71385	2.05346	2.22151	1.34911	4.4119	0.785868	1.19227
HOG1	PHO23	0.255819	-0.088428	-0.030742	-0.403019	0.755575	0.34456	0.466967
HOG1	CRZ1	0.295992	0.038026	-0.292774	0.165496	0.15743	-0.128314	-0.701808
HOG1	YOR006C	1.10895	1.68668	1.29436	0.39367	0.828693	1.43925	1.21754
HOG1	ARC18	-3.19076	-0.408916	-0.821011	0.432785	-3.91905	-0.89233	-1.8213
HOG1	UBP13	2.18098	1.0403	0.745699	1.05365	1.34753	-0.0265535	-0.494793
HOG1	YNL171C	-3.004	-1.43009	NA	-0.789527	-2.33793	-0.645035	NA
HOG1	TEF2	-3.48347	1.13382	0.833159	0.723236	-4.55461	0.447775	0.0972314
HOG1	VPS38	-0.624934	-0.255391	-0.670725	1.25907	-2.12321	-1.65915	-2.77258
HOG1	PPH21	1.45108	0.01967	0.699691	0.758882	0.808112	-0.782697	-0.14236
HOG1	LDB18	1.19452	0.236782	0.100149	1.18699	-0.00621392	-1.04159	-1.59828
HOG1	VAM10	-1.47478	1.20255	-0.593803	1.12544	-2.93405	0.0749491	-2.47629
HOG1	RAD52	-3.09592	-2.43138	-2.55749	-1.54428	-1.59623	-0.886772	-1.43739
HOG1	PEX13	-0.353643	-1.38904	-0.828384	-0.865108	0.586714	-0.524063	-0.00406706
HOG1	LAS21	-1.08116	-0.090208	0.351106	0.150509	-1.3847	-0.249455	0.225373
HOG1	FMP27	-0.595491	-0.044984	-0.87352	-0.371627	-0.243746	0.357452	-0.755257
HOG1	KIN82	1.44067	-0.274637	0.890157	0.829796	0.711381	-1.17338	0.0270147
HOG1	RTT102	-0.006593	-0.389863	-0.10045	-0.741623	0.841833	0.384134	0.845367
HOG1	SWA2	-1.45547	-2.07804	-1.68068	-1.40688	-0.0229221	-0.664664	-0.427398
HOG1	CCW12	NA	NA	NA		NA	NA	NA
HOG1	PTC5	-0.160254	0.325648	-0.647458	-0.187567	0.0406153	0.557029	-0.704089
HOG1	SLX8	-3.35125	-1.0913	-1.46823	-0.540973	-2.97767	-0.569936	-1.34101
HOG1	YBR255W	1.03463	0.517542	0.786425	0.573395	0.533724	-0.0627332	0.243308
HOG1	YKR074W	0.20271	-0.19336	-0.245022	0.063906	0.166836	-0.267158	-0.491648
HOG1	CNB1	2.93976	0.354219	1.44873	0.833077	2.54584	-0.525706	0.817592
HOG1	RAD26	0.903089	0.656546	0.959874	0.520509	0.442393	0.147288	0.563967
HOG1	DYN2	0.452744	-0.368284	0.076928	-0.042639	0.570525	-0.340303	0.111345
HOG1	YMR057C	-0.553103	0.35289	0.993247	0.593282	-1.28815	-0.249108	0.508147
HOG1	ERD1	NA	-6.61019	-7.57113	-6.16864	NA	0.303888	-0.650746
HOG1	TCB2	-0.895745	0.260066	0.289644	-0.058221	-0.938481	0.348514	0.432614
HOG1	YSN1	-1.93094	-1.83279	-1.3751	-1.50433	-0.418284	-0.312159	0.127308
HOG1	SPP1	0.397711	0.299627	0.962827	0.670291	-0.318328	-0.38846	0.355948
HOG1	ATO3	0.019455	-1.29064	-0.413246	-0.253989	0.319264	-1.08428	-0.281026
HOG1	YPL184C	-2.57072	0.274379	-0.814805	-0.161977	-2.59511	0.474813	-0.975597
HOG1	PSY3	0.165387	-0.029404	0.318044	-0.145711	0.361893	0.132455	0.595699
HOG1	MAK10	4.49895	-0.009023	1.9472	1.43648	3.9251	-1.58369	0.670861
HOG1	CWC21	-1.00946	0.009289	0.303036	-0.155401	-0.925949	0.184211	0.588215
HOG1	UBA3	0.550321	-0.49146	-0.167514	-0.182889	0.839773	-0.322039	-0.0352777
HOG1	NOP16	-0.401911	-1.3196	-1.29011	-0.697202	0.347247	-0.62619	-0.882195
HOG1	PET123	-0.115226	-0.904708	-0.947794	0.562558	-0.757637	-1.5615	-2.18233
HOG1	RGD1	-1.12057	0.518125	0.16923	-1.35749	0.288233	2.01439	2.07397
HOG1	TEL1	0.290496	-0.51404	-0.078918	0.403723	-0.118492	-0.973694	-0.736104
HOG1	RRD2	1.67878	0.223611	0.938582	1.1546	0.608273	-1.02056	-0.370168
HOG1	YLR065C	0.004065	-0.180387	0.601706	0.113803	-0.114542	-0.306655	0.62968
HOG1	NPP1	-0.667232	0.25274	-0.282911	-0.447853	-0.22288	0.757468	0.175198
HOG1	CAP1	0.390465	0.8052	0.561184	0.184814	0.242515	0.671671	0.472727
HOG1	YNL224C	0.739703	0.099944	0.391888	0.185639	0.636959	-0.0836274	0.233327
HOG1	YLL014W	0.868991	0.747707	1.13593	0.419029	0.520632	0.35813	0.957163
HOG1	BNR1	0.103607	0.626078	0.212321	0.621128	-0.5762	0.0038148	-0.632202
HOG1	YMR003W	-0.283799	-0.009601	-0.034523	0.393684	-0.757296	-0.423355	-0.659502
HOG1	YNL217W	-3.26605	-1.47763	-2.63566	-1.86898	-1.38851	0.428251	-1.09857
HOG1	HAC1	2.26497	0.759745	1.11318	1.12679	1.3608	-0.403327	-0.0810961
HOG1	BUD6	2.39126	1.15491	1.05259	1.27994	1.32793	-0.151871	-0.386363
HOG1	RPL15B	0.914577	-0.196139	0.136369	0.659067	0.294849	-0.906777	-0.792473
HOG1	REV1	0.419809	-0.050862	0.734011	0.320906	0.121664	-0.389641	0.526763
HOG1	NUP133	NA	NA	NA		NA	NA	NA
HOG1	CTF3	1.10476	0.025671	0.465052	-0.212498	1.50099	0.262811	0.896559
HOG1	YGR122W	-6.71442	-2.68805	-3.46605	-1.96567	-3.86662	-0.704337	-2.09335
HOG1	OXR1	-0.902312	-1.09522	-0.458032	-1.2219	0.37834	0.150775	1.01006
HOG1	PEP8	-1.87239	0.770638	-0.78483	0.603324	-2.72233	0.18152	-2.01037
HOG1	TPS2	-0.385148	-0.30374	-0.396053	0.698543	-1.21717	-1.06411	-1.59727
HOG1	GTR1	5.21478	NA	2.04567	1.31549	5.13185	NA	0.987247
HOG1	ELF1	1.67186	0.257117	0.137684	-0.737123	2.73695	1.07158	1.17415
HOG1	MSU1	-5.29412	-4.4949	-4.55576	-2.3851	-2.66566	-2.01195	-2.97024
HOG1	IRA2	NA	NA	NA		NA	NA	NA
HOG1	GBP2	-7.71582	-1.39461	-1.38493	-1.72817	-4.07039	0.368811	0.425144
HOG1	UBC11	0.531991	0.884948	-0.256104	0.213666	0.370075	0.733105	-0.717991
HOG1	YJR129C	0.827931	1.17842	0.015322	-0.141186	1.10685	1.44269	0.16333
HOG1	PTP3	-1.30722	0.311066	0.31408	0.203936	-1.65385	0.122638	0.0980846
HOG1	SPE3	0.394559	1.99502	1.70764	0.907893	-0.597873	1.20824	1.0805
HOG1	TPM1	0.333526	-1.0934	NA	0.525636	-0.207797	-1.72385	NA
HOG1	YIL102C	0.987261	-0.393477	0.414951	0.468502	0.600514	-0.914022	-0.132273
HOG1	BRE2	-1.97797	-2.72728	-1.96609	-1.01512	-1.01932	-1.73544	-1.37397
HOG1	HUA2	0.757154	0.622581	0.380905	0.214417	0.624135	0.444656	0.177374
HOG1	IME2	0.474933	0.157425	-0.143263	0.470661	0.0145302	-0.327029	-0.92085
HOG1	RTT106	2.78169	0.845764	1.28677	1.23367	1.90647	-0.446832	0.0141735
HOG1	YPL158C	0.922866	1.50171	2.0419	1.18686	-0.329148	0.341711	1.16725
HOG1	BUG1	0.238415	0.656848	-0.197459	-0.063585	0.351593	0.778691	-0.245306
HOG1	FAB1	-1.64012	-1.78506	-1.25678	-0.787752	-0.898914	-1.01507	-0.704158
HOG1	ARK1	0.83729	0.644784	0.184721	0.213081	0.722954	0.469835	-0.0968232
HOG1	CHS6	3.32942	0.564877	0.811685	0.660791	3.23343	-0.106579	0.155277
HOG1	RPL43A	4.44594	-0.632133	1.3097	0.14632	5.3914	-0.824674	1.58972
HOG1	GAL83	-2.44207	-1.46037	-1.65153	-0.465728	-2.12386	-1.03985	-1.70035
HOG1	CLB1	0.49208	1.08486	1.10316	0.817113	-0.379232	0.291441	0.346759
HOG1	HHT2	-3.34	-0.817448	-1.10923	-0.362985	-3.15669	-0.468547	-1.09605
HOG1	YGK3	1.04204	1.49534	0.479096	-0.626535	1.89872	2.27782	1.49897
HOG1	DBF20	0.055774	-0.143061	0.311172	0.253698	-0.214379	-0.416374	0.0239655
HOG1	PDA1	-0.11778	0.235842	0.004806	0.650211	-0.859762	-0.435211	-0.965151
HOG1	TMA19	-0.062977	1.28307	1.56042	1.22347	-1.49555	0.0553097	0.419559
HOG1	ACE2	NA	NA	NA		NA	NA	NA
HOG1	CKA2	-5.88825	-0.748933	-2.04076	-1.04339	-4.84972	0.323525	-1.4271
HOG1	YKE2	1.70351	1.66406	2.33505	2.65866	-1.26383	-1.22704	-0.54005
HOG1	YOR227W	-2.41073	-2.34357	-2.11211	-0.867522	-1.61719	-1.49257	-1.78204
HOG1	YPT7	-0.779178	0.940738	-0.483899	0.426897	-1.35572	0.560788	-1.33862
HOG1	CAF120	-2.38676	-1.1114	-1.26829	-1.10584	-1.33556	0.0136068	-0.27807
HOG1	ALG9	-3.69275	-0.980036	-1.4582	-0.400158	-3.44625	-0.601189	-1.5309
HOG1	CHS1	-1.44722	0.464546	-0.222902	-0.816835	-0.656982	1.37874	0.773052
HOG1	CLB6	0.119222	-0.545661	-0.287428	-0.115987	0.275978	-0.451583	-0.298172
HOG1	YVH1	-1.81972	-1.06539	-1.00711	-1.22201	-0.601989	0.18183	0.246379
HOG1	MUM2	-0.970678	-1.3748	-1.16448	-0.660252	-0.323737	-0.721772	-0.758508
HOG1	YBR094W	0.185086	-0.180159	-0.29553	-0.07542	0.304617	-0.103999	-0.366661
HOG1	NOT3	0.932962	0.883238	-0.171323	-0.538195	1.67521	1.52855	0.459361
HOG1	APL5	-0.891445	0.547133	-0.542193	-0.241301	-0.70006	0.851432	-0.48034
HOG1	YLR422W	-1.20749	-1.28922	-0.534795	-0.809576	-0.403624	-0.478122	0.327942
HOG1	ADE17	2.04881	0.711728	1.05024	0.949591	1.2922	-0.26194	0.0840869
HOG1	AKR2	1.2704	0.359481	0.146717	0.231952	1.20394	0.144459	-0.17686
HOG1	RBL2	0.24159	0.176986	0.271316	0.249839	0.000354977	-0.0698903	-0.0266908
HOG1	GIN4	-0.944106	-0.82225	0.002958	0.672594	-1.8206	-1.591	-0.99925
HOG1	SKY1	-9.33509	-5.52057	-6.58909	-5.97727	-0.259865	0.625007	-0.293756
HOG1	HTA1	-0.455443	-1.99931	-1.48278	-0.787569	0.388051	-1.23748	-1.01851
HOG1	MET22	-2.61029	2.81603	1.51418	1.90027	-5.09679	1.05115	-0.622005
HOG1	PRM3	0.998336	0.468872	0.348396	-0.1657	1.32752	0.686845	0.66654
HOG1	TSA1	-3.95553	-1.69705	-2.11764	-2.82568	-1.05154	1.18457	0.9282
HOG1	CAC2	0.178865	-0.691035	-0.484244	-0.216408	0.457189	-0.49967	-0.433822
HOG1	PFK2	-4.14579	-2.14045	-2.07723	-1.99715	-2.09313	-0.113403	-0.154953
HOG1	UBP2	NA	1.20578	1.1198	1.45769	NA	-0.294243	-0.54422
HOG1	YLR235C	-1.78708	-0.52073	-1.18234	0.584867	-2.60739	-1.17462	-2.54379
HOG1	NCL1	-0.786405	-1.14219	0.099001	-0.495928	-0.301639	-0.671393	0.780291
HOG1	HRD1	-2.42276	-1.2478	-1.704	-0.930466	-1.56252	-0.309772	-1.12737
HOG1	IMP2	0.485081	0.023647	0.356841	0.172943	0.36307	-0.151662	0.201874
HOG1	YCK2	-1.50612	-0.080213	-0.539542	-0.010062	-1.63712	-0.067	-0.802017
HOG1	RPS6A	-1.41744	-0.678035	-0.829806	-0.798772	-0.644218	0.139798	-0.0985667
HOG1	URE2	NA	0.816531	0.739679	1.43596	NA	-0.706618	-1.05607
HOG1	SKG1	0.750755	-0.614447	-0.752012	-1.34291	2.37996	0.782541	0.768952
HOG1	PCL9	-2.45921	-1.45321	-2.35645	-1.62866	-0.829977	0.206172	-1.05464
HOG1	CSM1	1.38961	1.17997	0.610671	-0.18342	1.82465	1.46647	1.06056
HOG1	BUL1	-1.80383	-0.404595	-0.800852	-0.240538	-1.67371	-0.167452	-0.836734
HOG1	SAE2	-1.94754	-1.20631	-1.11831	-0.713184	-1.31522	-0.509435	-0.620292
HOG1	SUR7	-0.219723	0.542918	0.314834	-0.180907	-0.0342504	0.78232	0.64071
HOG1	YMR010W	1.76672	0.690202	1.39827	0.48007	1.51513	0.228383	1.24236
HOG1	PHO3	0.635299	0.21854	0.25716	-0.011827	0.742316	0.254465	0.321614
HOG1	PRS4	2.0888	1.1982	1.38072	1.37992	0.835518	-0.215473	-0.0605163
HOG1	ERG6	-1.08444	-0.02655	1.08752	1.53403	-2.95473	-1.70964	-0.699358
HOG1	PLB2	0.091284	-0.216493	-0.584161	0.359316	-0.29375	-0.607905	-1.38461
HOG1	CTF8	-1.74671	0.410972	-0.077979	0.42146	-2.38166	-0.00317818	-0.759742
HOG1	YIL039W	-1.65062	-0.644913	-1.34826	-0.586372	-1.12983	-0.0498105	-1.11787
HOG1	NEW1	NA	-1.16321	-0.37525	0.463063	NA	-1.73159	-1.23662
HOG1	VPS53	-0.424161	0.404704	-0.479936	0.22369	-0.723749	0.201672	-1.04708
HOG1	REC104	-0.396042	-0.257091	-1.10641	-0.679963	0.334652	0.460389	-0.650029
HOG1	APM4	-0.182267	-0.162348	-0.215746	-0.168271	-0.0061513	0.0143767	-0.123722
HOG1	COG8	-3.03519	0.390821	-0.608431	-0.233226	-2.96874	0.675587	-0.584916
HOG1	ASM4	-0.482852	-0.685869	-0.001151	-0.080726	-0.44556	-0.639283	0.0550668
HOG1	YGL081W	-0.312255	0.472394	-0.536724	-0.800473	0.560962	1.36963	0.312556
HOG1	BMH1	2.25116	0.405774	0.71927	0.195413	2.42986	0.233065	0.680276
HOG1	PPT1	-0.518501	-0.757494	-1.31556	-0.468261	-0.0471837	-0.293796	-1.23699
HOG1	MUS81	-2.39983	-0.94814	-0.901109	-0.367693	-2.18467	-0.601791	-0.799221
HOG1	PRS5	-0.706241	-0.685539	-1.32765	-1.02549	0.373783	0.371641	-0.472238
HOG1	RCO1	-2.80564	-2.83025	-1.58825	-1.71741	-1.10379	-1.10279	0.129356
HOG1	CSM3	-2.17159	0.818923	0.055925	-0.109834	-2.21695	1.00154	0.176348
HOG1	CTL1	-0.373891	-0.368081	0.315202	0.225098	-0.668432	-0.626485	0.0698836
HOG1	TRF5	0.772894	1.71186	1.13929	1.44026	-0.808901	0.287516	-0.49149
HOG1	YPK1	-1.00315	-0.875363	-0.668521	-0.8795	-0.11684	0.0164793	0.23896
HOG1	CKB2	-9.60883	-2.07448	-3.33825	-2.66378	-2.3702	0.634214	-0.946668
HOG1	SIN4	0.322568	-1.08633	-1.04373	0.161275	0.192296	-1.32653	-1.75263
HOG1	MET18	-0.292472	0.289796	0.347679	0.71443	-1.13024	-0.466358	-0.578094
HOG1	YPR123C	-0.880765	-0.498634	-0.854609	0.291021	-1.3169	-0.836657	-1.66909
HOG1	PRE9	-1.33983	-0.401537	0.532475	-0.319291	-1.11036	-0.079938	1.14172
HOG1	PEX6	-0.685402	-1.02012	-0.392915	0.1329	-0.916719	-1.22534	-0.79686
HOG1	SAK1	-0.687328	-0.354381	-0.36059	-0.49248	-0.195705	0.155766	0.128686
HOG1	MRC1	-2.58234	0.07513	-0.07922	0.329416	-3.14332	-0.26397	-0.631961
HOG1	BUB1	-0.234755	-0.68354	-0.335727	-0.748435	0.591239	0.0807384	0.520304
HOG1	PTP1	-0.21418	0.556145	-0.004363	-0.277413	0.0812809	0.899702	0.327332
HOG1	SLI15	-0.161063	-0.074988	0.141571	-0.399301	0.279407	0.35496	0.70422
HOG1	JNM1	-0.410752	0.206435	0.849287	1.08779	-1.68683	-0.966236	-0.396404
HOG1	SFL1	0.249279	3.02197	2.51615	1.05085	-0.932549	2.30972	2.04702
HOG1	MCM21	-0.719015	0.068154	-1.1272	-0.385078	-0.349781	0.492865	-1.0903
HOG1	LCB3	3.46498	2.10855	1.96448	1.54899	2.42477	0.619127	0.533569
HOG1	YLR426W	1.80778	0.860449	0.637732	0.725996	1.27147	0.145554	-0.183549
HOG1	GIM4	0.308376	0.555311	1.40524	1.47929	-1.3614	-1.04833	-0.167418
HOG1	SNF5	-0.282653	0.247817	0.552912	0.766891	-1.17851	-0.569722	-0.361655
HOG1	HIR2	5.31324	0.889909	1.7088	1.462	5.06713	-0.653496	0.290384
HOG1	CPR5	-2.10293	1.10848	0.857497	0.41631	-2.77056	0.755965	0.566548
HOG1	CSN12	-1.50811	-0.187543	-0.617941	-1.19712	-0.308902	1.07985	0.752472
HOG1	RPL16A	2.12913	1.28081	1.17381	1.34248	0.930676	-0.0807702	-0.302548
HOG1	ISC1	0.824852	0.413653	-0.158334	-0.311973	1.29671	0.784246	0.159292
HOG1	HAL1	1.13939	-0.636993	1.29129	0.437029	0.813704	-1.14085	1.15176
HOG1	SCS3	0.640173	-0.271431	0.260304	0.536243	0.118846	-0.855932	-0.445225
HOG1	FAR3	1.73449	0.903728	0.538297	0.445827	1.51751	0.499563	0.0732131
HOG1	CRN1	0.669888	0.534363	-0.000667	0.394686	0.317714	0.157454	-0.613269
HOG1	RPL17B	-0.032781	-0.424378	-0.681802	-0.093534	0.0784733	-0.345864	-0.884746
HOG1	RPN10	1.50449	-0.116412	-0.783714	-0.118233	1.88235	0.00998881	-0.993402
HOG1	SKN7	-1.4928	-1.00321	-1.24288	-0.761763	-0.766684	-0.243254	-0.720958
HOG1	CAJ1	2.22029	1.54114	1.85697	1.69098	0.615803	-0.197821	0.173887
HOG1	MBF1	-2.76179	-0.074725	-1.19792	-0.797274	-2.06955	0.780955	-0.614058
HOG1	CKI1	NA	NA	NA		NA	NA	NA
HOG1	BIT61	0.238157	1.05289	-0.376904	-0.889543	1.28638	2.08587	0.659674
HOG1	MOT3	-5.81454	0.54952	-0.062118	0.142137	-6.15799	0.44382	-0.344349
HOG1	SOL1	-0.094425	-0.682846	-0.452223	-0.385829	0.339597	-0.302028	-0.150346
HOG1	RGA1	-5.05924	-3.23361	-5.97255	-4.34591	-0.232796	1.14022	-1.49287
HOG1	IKI3	NA	NA	NA		NA	NA	NA
HOG1	VPS21	-3.15898	-1.25203	-0.901651	-0.189697	-3.14839	-1.11144	-1.04822
HOG1	DUS3	-0.267653	-0.203709	-0.234422	-0.360128	0.114386	0.175363	0.119984
HOG1	OST3	-1.06245	1.14121	1.30789	1.19293	-2.54366	-0.0696102	0.102518
HOG1	CTI6	-1.14388	-1.03251	-1.69495	-1.27863	0.176885	0.274663	-0.630906
HOG1	LTP1	-0.15808	0.505941	-0.131901	-0.588855	0.497381	1.17915	0.586128
HOG1	MMM1	2.62533	1.3135	2.0013	2.4858	0.100033	-1.3753	-0.774691
HOG1	PLM2	-0.2501	-0.894649	-0.701616	0.006086	-0.280339	-0.955479	-1.05282
HOG1	HRD3	-1.63018	-0.948629	-0.848911	-0.828022	-0.844188	-0.115453	-0.0844178
HOG1	SGF73	1.25928	0.343578	-0.594841	-0.251091	1.7519	0.644161	-0.540651
HOG1	CUE4	0.810082	-0.596296	0.411335	0.515171	0.340599	-1.1809	-0.203036
HOG1	VPS8	-4.42675	-2.56525	-2.62511	-1.25494	-3.24493	-1.32209	-1.94217
HOG1	INP53	-5.06007	0.037992	-1.37234	-0.528851	-4.66691	0.614395	-1.23167
HOG1	ITC1	3.0541	0.60703	0.866324	0.943305	2.55087	-0.369651	-0.167564
HOG1	CSR2	0.271384	0.058436	-0.054798	-0.386893	0.75494	0.484411	0.410422
HOG1	SAP4	0.233328	-0.397616	-0.250918	0.130555	0.126045	-0.556946	-0.593736
HOG1	MBP1	-1.27008	0.681995	1.46979	0.734917	-2.26019	-0.0595252	0.987853
HOG1	VIK1	-0.5807	-0.307829	0.119363	-0.451972	-0.122461	0.162231	0.747089
HOG1	CUP9	-1.67775	-1.29533	-1.17855	-0.260088	-1.55028	-1.0828	-1.33622
HOG1	TDP1	-1.08363	0.445782	-0.320393	-0.507626	-0.617926	1.02791	0.206567
HOG1	LSM7	-3.56656	1.08677	0.314714	0.164283	-3.96609	1.00804	0.154778
HOG1	STP4	0.318211	0.151121	0.770861	-0.031154	0.405216	0.203021	1.07171
HOG1	PAM17	-2.28218	-0.973343	-1.64298	-2.27818	0.048351	1.36787	0.828524
HOG1	KIN4	-3.39051	-1.6018	-1.6146	-1.45916	-1.99974	-0.12102	-0.26385
HOG1	OCA1	1.35372	-0.473886	-0.184033	-0.401824	1.99717	-0.0690442	0.249569
HOG1	PTC3	-5.85393	-1.21057	-0.910487	-0.508747	-5.36124	-0.730165	-0.615577
HOG1	EDE1	-7.06063	-0.172228	-0.55814	-0.126112	-6.55715	-0.0412896	-0.664879
HOG1	RPL21B	-0.487928	-0.543903	-0.023507	-0.236879	-0.274523	-0.320384	0.243351
HOG1	FPR1	0.624214	0.353476	0.531947	0.397931	0.260913	-0.0395128	0.131678
HOG1	KAR5	-1.86925	-1.35071	-1.6015	-0.774955	-1.16257	-0.577819	-1.20104
HOG1	PAC10	-0.960658	1.11485	0.387116	0.407387	-1.53909	0.772706	-0.08544
HOG1	BEM3	-2.77258	-2.46543	-1.74857	-1.37894	-1.42834	-1.09188	-0.5598
HOG1	OPI11	NA	1.03448	1.37969	1.81589	NA	-0.888364	-0.69425
HOG1	SSA2	-0.701585	-0.676208	-0.403171	-0.394512	-0.320023	-0.285825	-0.0690992
HOG1	VPS13	1.13457	0.918867	0.649701	0.52107	0.710517	0.43378	0.123736
HOG1	BLM10	NA	NA	NA		NA	NA	NA
HOG1	BUB2	0.357519	-0.446865	-0.103457	-0.266967	0.716685	-0.184397	0.173183
HOG1	HRK1	1.2122	0.327163	-0.251226	-0.338245	1.76498	0.719831	0.0655423
HOG1	SKS1	-2.10708	-0.278632	-2.13787	-1.05357	-1.09139	0.831696	-1.5472
HOG1	SIP2	-0.555951	0.427171	-0.281464	-0.888859	0.388917	1.4158	0.791827
HOG1	PFK26	-0.782807	-0.672192	-0.712189	-0.573707	-0.211493	-0.0920562	-0.248421
HOG1	SNF3	-0.414753	-0.013522	-0.180325	0.22222	-0.711434	-0.244133	-0.62339
HOG1	HHO1	-0.595665	-0.947644	-1.33781	-1.61048	1.13602	0.706891	0.326663
HOG1	SNT1	-12.8327	-10.1621	-10.0047	-10.3338	0.311256	0.645098	0.413895
HOG1	FIG4	-1.09914	0.102019	0.19183	-0.115617	-1.06936	0.240847	0.375736
HOG1	MSO1	-0.620997	0.549453	-0.747516	-0.768367	0.183387	1.41772	-0.0262046
HOG1	GIS2	0.805408	0.743385	0.240811	0.230993	0.665137	0.556149	-0.0430977
HOG1	BUB3	-0.079	1.56332	1.26114	0.307671	-0.428063	1.37268	1.29233
HOG1	USA1	NA	NA	NA		NA	NA	NA
HOG1	YLR184W	3.81781	2.62851	3.42536	2.31978	1.8978	0.327232	1.57102
HOG1	NRK1	-0.200222	1.07446	0.001412	0.842342	-1.17061	0.252448	-1.2403
HOG1	GYP1	-0.79368	-0.234859	-1.07563	-0.971495	0.217113	0.791188	-0.197021
HOG1	UBR1	1.72485	0.765494	0.733954	1.18058	0.632167	-0.455906	-0.691254
HOG1	KRE27	0.008245	1.09566	0.48226	0.218851	-0.228737	0.958047	0.313765
HOG1	YPL068C	-0.841216	-1.44065	-0.675631	-0.637621	-0.205395	-0.81355	-0.108296
HOG1	NAB6	-0.103768	0.616782	0.750769	0.396684	-0.556876	0.239291	0.443147
HOG1	YML050W	0.651809	0.450109	0.242758	0.255766	0.458061	0.21593	-0.0752193
HOG1	VAC14	-0.341562	-1.12305	0.767153	0.830099	-1.31676	-2.08125	-0.14768
HOG1	GLR1	-0.235021	1.65446	1.00138	-0.202675	-0.0269256	2.031	1.63747
HOG1	NUP2	-3.70698	-0.936317	-1.75421	-1.29201	-2.51365	0.38831	-0.687695
HOG1	BDF2	0.684205	0.801879	0.5535	0.063839	0.71202	0.797526	0.632154
HOG1	SAM1	-6.77689	-1.78737	-2.05114	-2.15109	-3.76108	0.399824	0.0924713
HOG1	PSD1	-2.80098	-1.66655	-2.00338	-0.646251	-2.27379	-1.03891	-1.93846
HOG1	PSP2	0.202516	0.225513	0.431593	0.662166	-0.510684	-0.459049	-0.385165
HOG1	RPD3	2.39257	0.913848	0.942071	1.04436	1.61779	-0.144446	-0.203419
HOG1	NTO1	0.390611	-0.226878	-0.498992	-0.7649	1.31787	0.583565	0.315568
HOG1	PSR2	-1.81569	-1.2427	-1.18271	-0.880962	-0.988674	-0.355828	-0.471663
HOG1	YLR021W	2.40339	0.050351	-0.406768	0.148829	2.66632	-0.0973015	-0.83877
HOG1	YBR030W	1.86922	0.288996	0.442472	0.215656	1.95152	0.086493	0.26227
HOG1	MKK2	0.156182	0.496733	0.690456	0.426973	-0.296873	0.0826635	0.314787
HOG1	ERV46	1.54927	0.998767	1.11778	0.981136	0.660554	0.017694	0.133492
HOG1	YGR203W	-0.463445	-0.184697	0.427267	-0.18628	-0.304089	0.00973422	0.806491
HOG1	CNE1	-6.67847	1.651	1.13864	0.431087	-7.16511	1.35724	0.943923
HOG1	IPT1	2.59479	-0.90767	-0.295308	-1.13609	4.33018	0.2563	1.11732
HOG1	INM1	0.300272	-0.205104	-0.065192	-0.161819	0.532835	-0.0382613	0.079063
HOG1	TAZ1	0.698623	0.201231	0.384471	0.339909	0.414682	-0.140304	0.00579528
HOG1	FUS3	-2.76188	-0.861438	-0.967816	-1.00854	-1.84281	0.167683	0.00151159
HOG1	NAP1	-1.6285	-0.208049	-0.364589	-0.565673	-1.12827	0.390593	0.226059
HOG1	MNN11	-2.84868	-0.891697	-1.59623	-1.08034	-1.85891	0.211622	-0.769276
HOG1	SFK1	-0.225286	-1.1425	-0.317846	-1.26653	1.17358	0.148026	1.26781
HOG1	SAP185	0.666191	-0.3709	-0.613048	-0.351085	1.16137	-0.0131553	-0.425558
HOG1	PBP1	2.16	0.672092	0.755774	-0.114744	2.69033	0.849723	1.16811
HOG1	RMI1	-3.06765	-1.15345	-1.66619	-1.9485	-1.09779	0.843498	0.340956
HOG1	RPS30A	0.175057	1.03066	0.958628	1.66474	-1.73153	-0.723047	-1.0701
HOG1	YJL169W	0.408141	-0.1455	-0.228525	0.080102	0.381072	-0.233287	-0.491225
HOG1	RPN13	-0.443284	-0.387012	-0.965763	-0.166614	-0.303529	-0.22772	-1.16983
HOG1	UBC5	-0.032427	-0.778105	0.065461	-0.483125	0.519936	-0.299874	0.715076
HOG1	GAL1	1.46237	0.540804	1.42941	0.506204	1.10839	0.0362663	1.24945
HOG1	YLR287C	NA	-0.091017	NA	-0.254572	NA	0.182996	NA
HOG1	GAL80	-1.87127	-2.04264	-1.42969	-1.05234	-0.862469	-0.992938	-0.576744
HOG1	PEX15	1.4467	0.181072	0.702953	0.63126	0.954688	-0.473527	0.0430692
HOG1	ENT4	-2.27488	-1.64357	-0.512086	-0.593382	-1.80253	-1.06991	0.0580959
HOG1	PKH3	-6.2449	-0.018474	-0.669059	0.227536	-6.51373	-0.255117	-1.31863
HOG1	PTC7	1.95784	0.336618	0.454715	0.963456	1.16751	-0.687668	-0.779258
HOG1	HMG1	0.079308	-1.34614	-1.14202	-0.65495	0.840959	-0.69755	-0.734578
HOG1	INP54	0.782895	-0.068747	-0.06861	-0.58412	1.55731	0.559338	0.66853
HOG1	IOC3	-0.856372	-0.344424	-1.31671	-0.677428	-0.178088	0.364297	-0.946865
HOG1	AIR2	-0.921861	0.61708	0.281346	-0.117343	-0.871068	0.793656	0.504135
HOG1	LEO1	-7.94323	-5.39215	-4.56237	-5.66346	-0.169356	0.533881	1.10296
HOG1	TLG2	-2.56928	-0.832361	-1.99241	-0.606182	-2.06803	-0.227108	-1.97891
HOG1	SWC5	0.602283	0.405413	0.764965	-0.302389	1.03389	0.76518	1.4451
HOG1	PRM6	-0.524083	-0.128225	-0.71864	-0.310169	-0.232482	0.202667	-0.624964
HOG1	RXT2	-1.69579	-1.87886	-1.74257	-2.09913	0.472852	0.252279	0.443532
HOG1	TPK3	-0.200729	-0.907471	-1.44869	-2.13846	2.14186	1.29191	0.903914
HOG1	LSP1	0.690803	0.550752	0.293301	0.402461	0.332971	0.166668	-0.210528
HOG1	SWC3	-3.85089	-1.65014	-1.62474	-1.65836	-2.22058	0.0341545	-0.00264903
HOG1	SIZ1	-2.42791	-0.51282	-0.860635	-1.11936	-1.36523	0.653596	0.305551
HOG1	PPH22	2.32349	2.05609	2.00895	0.656874	1.96705	1.55843	1.86931
HOG1	BRE5	-8.1734	-2.40478	-2.48684	-1.08557	-4.87088	-1.33125	-1.98515
HOG1	UPF3	-6.88629	-1.73458	-1.66396	-1.95253	-4.02545	0.24988	0.349601
HOG1	CLA4	-5.95599	-3.14759	-1.98153	-0.972621	-4.99133	-2.18667	-1.4545
HOG1	EMP70	NA	NA	NA		NA	NA	NA
HOG1	CLB4	0.548258	-0.248731	-0.204923	0.300919	0.28971	-0.579922	-0.768753
HOG1	MMS2	-1.83027	-0.894924	-0.11511	-0.319264	-1.61672	-0.596728	0.230379
HOG1	LSM6	-1.07259	0.019013	0.383924	-0.293925	-0.842429	0.342792	0.896979
HOG1	YHP1	0.126192	-0.49003	-0.721323	-0.176258	0.352102	-0.327602	-0.823949
HOG1	UME1	1.25471	-0.203888	-1.28652	-0.205783	1.69398	0.010068	-1.56256
HOG1	IST3	-0.471575	-0.727446	-0.409242	0.042874	-0.572722	-0.815974	-0.693148
HOG1	VIP1	-4.02475	-1.396	-1.0364	-0.619406	-3.56606	-0.78613	-0.636846
HOG1	GIP3	-3.34355	0.683183	-0.294322	-0.097381	-3.44568	0.843014	-0.334056
HOG1	APQ12	-6.08031	-3.046	-3.7645	-2.66348	-2.72326	-0.3394	-1.52357
HOG1	SOK2	-0.656268	-0.710972	-0.63216	-0.542314	-0.106095	-0.166273	-0.18059
HOG1	ZDS2	-0.783404	-1.14716	-0.486171	-0.367868	-0.440173	-0.812093	-0.223394
HOG1	TEP1	0.222135	0.800346	-0.299381	-1.51053	1.9395	2.47999	1.63386
HOG1	MDM38	-1.43376	-0.249147	-0.426523	-0.489069	-1.02634	0.264687	0.031103
HOG1	NUP188	-2.23576	-0.163381	-1.77816	-1.34554	-0.916056	1.26239	-0.646811
HOG1	YGR237C	0.239871	1.30007	0.602038	-0.264657	0.580878	1.71096	1.16273
HOG1	YDR287W	0.164098	0.682239	0.045505	-0.213474	0.437149	0.966189	0.307531
HOG1	YAF9	-5.62637	-1.20288	-1.73276	-0.654348	-4.97972	-0.56804	-1.5511
HOG1	NOP12	2.0573	1.06247	1.34025	1.294	0.902103	-0.27137	0.0043963
HOG1	PPZ1	2.74664	0.431344	0.758322	1.50623	1.51688	-1.17805	-1.12979
HOG1	FIR1	1.57491	1.25318	0.994367	-0.086433	1.92719	1.46459	1.46403
HOG1	GUP2	-1.93584	-0.229952	-0.824636	-0.219337	-1.84068	-0.00331403	-0.899473
HOG1	MSH4	1.27531	0.032771	0.522891	0.105878	1.35603	-0.070162	0.529922
HOG1	SGM1	0.005987	0.064349	-0.160515	-0.786304	0.90666	0.917988	0.823719
HOG1	NBP2	NA	2.74696	2.41617	2.04669	NA	0.794173	0.470808
HOG1	LRP1	0.193994	-0.166999	-0.226693	0.22866	-0.0295521	-0.415197	-0.697703
HOG1	BEM2	-18.7181	-2.17841	-3.95539	-1.58614	-3.24061	-0.583512	-3.28166
HOG1	SRB8	1.1692	1.11343	0.715397	0.712062	0.528967	0.437687	-0.0537767
HOG1	RPL33B	0.380246	-0.997061	-0.463433	0.114466	0.310588	-1.18096	-0.870154
HOG1	YDJ1	-0.106027	1.9911	1.54923	1.95995	-2.40068	0.0106098	-0.65751
HOG1	ELP6	4.00672	1.29149	1.73773	1.83527	2.75907	-0.651492	-0.206014
HOG1	YER139C	-5.16284	-1.55021	-1.81515	-0.859677	-4.2959	-0.696869	-1.38023
HOG1	MDY2	0.211379	1.20377	0.979138	0.642329	-0.478192	0.612889	0.418671
HOG1	PHO84	-0.162562	-0.700416	-0.435333	-0.27146	0.132979	-0.450815	-0.287522
HOG1	KAR3	-4.7012	-1.10101	-1.97135	-1.39759	-3.27397	0.326997	-0.841823
HOG1	SEM1	0.189779	-2.33859	-0.83657	-0.48503	0.773656	-1.9032	-0.545565
HOG1	SMP2	-2.5487	-0.059099	-0.771269	-0.513392	-2.14556	0.494	-0.414936
HOG1	YML119W	-1.24435	-0.173742	-0.635834	-0.943014	-0.298372	0.825705	0.373128
HOG1	PUF4	-1.06384	-1.09254	-1.20051	-0.703047	-0.379534	-0.399835	-0.749078
HOG1	SFB2	-1.42182	-1.56406	-0.790771	-0.588988	-0.877619	-0.991996	-0.336704
HOG1	AGE2	2.15989	2.28511	0.807223	0.74197	1.67125	1.75183	0.0339454
HOG1	TPP1	-1.79142	-1.60088	-0.684107	-0.380032	-1.50815	-1.2791	-0.479367
HOG1	SLT2	NA	1.01123	-0.374676	-1.10669	NA	2.27358	0.965625
HOG1	YOR164C	-0.505696	0.096522	-0.581376	-0.577069	0.0992012	0.728584	-0.0612915
HOG1	ATG1	-1.10425	-0.524049	-0.628151	-0.693569	-0.4348	0.191392	0.0359514
HOG1	RIM13	-9.53992	-0.769807	-2.75412	-2.09139	-3.1982	1.39017	-0.955707
HOG1	RAS1	-1.25723	-0.564595	-1.40911	-0.275383	-1.06751	-0.30133	-1.63645
HOG1	CWH41	-9.63863	-1.3029	-1.82377	-1.25487	-4.6163	-0.0304362	-0.8351
HOG1	OST5	-3.15781	-0.260556	-1.18795	-0.568671	-2.74022	0.337633	-0.918976
HOG1	JIP4	3.74359	1.54551	1.63407	0.84692	3.61456	0.772278	1.06251
HOG1	TUB3	0.419486	0.744422	0.261902	-0.068583	0.562245	0.877716	0.408156
HOG1	MLP2	-0.652368	0.835374	1.06046	0.933718	-1.78594	-0.109239	0.121065
HOG1	PCL6	-1.26343	-0.756714	-1.67253	-1.93402	0.759799	1.24052	0.312185
HOG1	TSR2	NA	NA	NA		NA	NA	NA
HOG1	SAS4	0.671449	0.824672	0.2681	0.532739	0.15923	0.317913	-0.429323
HOG1	SUT2	0.160477	1.32606	1.01918	0.810731	-0.72647	0.566653	0.236812
HOG1	CMK2	-2.38872	-1.14766	-2.37321	-1.93131	-0.433462	0.831771	-0.652219
HOG1	ERV14	-5.85082	0.47111	0.339117	1.91975	-8.30361	-1.63703	-2.31905
HOG1	MUD2	-3.54066	-0.896882	-1.57884	-0.543632	-3.13217	-0.361502	-1.49104
HOG1	SDC1	-3.55338	-2.31236	-2.42416	-2.42758	-1.10474	0.150422	-0.0401835
HOG1	BNI4	1.3089	0.690567	0.799062	1.54381	-0.294558	-0.968963	-1.12528
HOG1	SWI4	NA	-5.67197	-5.74271	-4.24025	NA	-0.814129	-1.63078
HOG1	ARG80	-1.64756	-0.225965	-0.904463	-0.374767	-1.35711	0.167215	-0.794033
HOG1	SOY1	NA	NA	NA		NA	NA	NA
HOG1	YMR073C	1.56185	0.860917	0.47966	0.317409	1.44312	0.593258	0.171411
HOG1	GLC8	2.32795	0.753625	0.638946	0.363041	2.32182	0.425885	0.332386
HOG1	YMR209C	-2.38768	-2.14516	-2.23601	-1.69213	-0.686517	-0.440285	-0.800532
HOG1	MGA2	-4.43738	-1.0225	-0.938444	-1.00358	-3.51898	-0.000245488	0.0355595
HOG1	HXT17	-0.348307	-0.545983	-0.335209	-0.409811	0.0793235	-0.137623	0.0480686
HOG1	LHP1	-0.298185	-0.632746	-0.339059	0.260936	-0.623296	-0.947935	-0.901248
HOG1	GCN20	-0.829252	0.417827	-0.140838	0.45715	-1.44666	-0.0340231	-0.898424
HOG1	GIS1	-0.109978	-0.112097	-0.686469	-0.634567	0.60359	0.566929	-0.127671
HOG1	SYS1	0.755504	1.61144	0.376676	1.30503	-0.668752	0.332232	-1.37375
HOG1	PUS7	-3.47288	-1.46303	-2.12402	-1.78487	-1.69283	0.356752	-0.517678
HOG1	HOC1	NA	-3.08032	-3.72561	-3.22632	NA	0.209406	-0.709754
HOG1	YGL059W	0.821603	0.48265	0.854276	0.583704	0.274401	-0.112205	0.32483
HOG1	LTE1	1.7382	0.580586	0.496303	0.718072	1.19814	-0.152079	-0.372692
HOG1	YPL236C	1.49031	0.267744	0.455296	0.275844	1.40832	-0.000623726	0.195617
HOG1	BUD2	1.7796	0.478914	0.505194	0.965109	0.953563	-0.533736	-0.710084
HOG1	YDR067C	-0.610458	-1.32505	-1.29112	-1.26546	0.745719	-0.0424246	-0.0879415
HOG1	RPS16A	-1.22363	0.952413	1.19243	1.9926	-3.63146	-1.17873	-1.21897
HOG1	YKL171W	0.032925	-0.145309	-0.423715	-0.693311	0.831878	0.594241	0.320711
HOG1	SAP30	-0.295599	-1.33845	-0.411027	0.364479	-0.737591	-1.81359	-1.14823
HOG1	GDA1	NA	-2.41324	-2.92786	-3.6572	NA	1.2906	0.951932
HOG1	MED1	1.73906	1.40796	0.561229	0.74528	1.1668	0.731987	-0.319255
HOG1	KSP1	-0.564998	-0.442759	0.158393	0.248084	-0.91081	-0.730957	-0.18313
HOG1	HMT1	-0.64636	-0.869938	0.189686	1.03529	-1.89413	-2.02999	-1.25651
HOG1	YOR112W	-0.595503	0.582989	-0.799822	-0.586779	0.0104737	1.25935	-0.352408
HOG1	YBR108W	-0.967373	-1.23321	-1.50614	-1.1462	0.224925	-0.0708759	-0.552541
HOG1	YNL296W	-1.95779	-1.36021	-1.59265	-1.69646	-0.240816	0.37157	0.0943279
HOG1	LEA1	1.02663	1.1876	0.807719	-0.068988	1.25006	1.37372	1.17682
HOG1	WHI2	-7.10865	-3.38952	-3.97654	-3.44632	-1.79823	0.121559	-0.717089
HOG1	OPI7	1.64785	0.991822	1.04284	0.85786	0.924422	0.145016	0.203562
HOG1	SCD6	-3.32308	-1.31067	-2.48773	-0.805979	-2.62218	-0.504103	-2.37266
HOG1	TEF4	0.429543	2.64309	2.46056	0.715536	-0.333902	2.19452	2.45027
HOG1	PML39	-5.39001	-0.482268	-0.698466	-1.11202	-4.27016	0.678142	0.52148
HOG1	CIN1	-0.460797	-0.796961	-0.12817	-0.461954	0.0110037	-0.342208	0.412799
HOG1	KKQ8	-1.72375	-1.51448	-1.5706	-0.365751	-1.44997	-1.20282	-1.73565
HOG1	MRE11	-1.17436	-0.43397	-1.05422	-0.52273	-0.701707	0.102988	-0.796542
HOG1	COG5	-1.08638	-0.570839	-0.880932	-0.408166	-0.731155	-0.165971	-0.714634
HOG1	ASH1	-0.390735	0.385687	1.16846	0.972735	-1.53391	-0.644118	0.217866
HOG1	ISW1	-0.980411	-0.961874	-1.00449	-0.665263	-0.328968	-0.301599	-0.528395
HOG1	UBP6	-4.4996	-3.77326	-3.35245	-2.71026	-1.58324	-0.981134	-0.903025
HOG1	CLB2	-0.737414	-0.973852	0.123535	0.596437	-1.50038	-1.6717	-0.722398
HOG1	PCD1	NA	NA	NA		NA	NA	NA
HOG1	ADO1	NA	1.22814	NA	2.46091	NA	-1.44494	NA
HOG1	SIL1	2.47281	1.16401	0.942535	0.7414	2.08667	0.460933	0.226456
HOG1	YPL041C	0.958847	0.801642	0.393645	0.067513	1.03312	0.793342	0.402031
HOG1	TPK1	-0.079549	-0.886129	-0.188285	0.281672	-0.39925	-1.24116	-0.718254
HOG1	YOL050C_delta	-4.80572	-3.42458	-4.12389	-3.2319	-1.14115	-0.124098	-1.19236
HOG1	FEN1	-2.81961	1.20417	-0.267251	0.019566	-3.06422	1.29493	-0.460533
HOG1	YCR079W	-1.06266	1.77893	1.72712	-0.231743	-0.900314	2.19905	2.7167
HOG1	YKL023W	0.480158	1.53812	1.37322	1.03217	-0.642782	0.556129	0.425407
HOG1	FBP26	-0.401522	-0.331283	0.374519	-0.27764	-0.130555	-0.0493413	0.860827
HOG1	PKH1	0.806574	1.18751	0.868308	1.15552	-0.406996	0.0243184	-0.471843
HOG1	LAT1	-2.63833	-0.418841	-0.69939	-0.328506	-2.4873	-0.0885909	-0.572543
HOG1	SEC66	-13.6944	-4.30917	-3.68575	-1.13346	-3.37627	-3.14471	-3.55262
HOG1	JJJ1	1.72788	1.23363	0.817734	2.1014	-0.488881	-1.02459	-1.89493
HOG1	YJR119C	-1.62228	-0.401838	-0.888982	-0.490248	-1.2037	0.102613	-0.611385
HOG1	STI1	-6.19157	-3.27316	-4.03775	-2.99996	-2.03599	-0.203397	-1.38391
HOG1	YBR159W	0.946482	0.006149	-0.058322	0.716536	0.265166	-0.751863	-1.14732
HOG1	SNF1	0.371891	-0.50315	-0.726892	0.18095	0.225861	-0.723744	-1.33446
HOG1	RTG2	0.621379	-0.308164	-0.801132	-1.14176	2.00577	0.893734	0.419775
HOG1	ECM22	0.430692	-0.687831	-0.13816	0.089147	0.396363	-0.823096	-0.376788
HOG1	SEC72	-0.417634	-0.171539	-0.080532	0.798259	-1.36684	-1.02936	-1.29358
HOG1	GET1	-3.63016	-1.71584	-2.18557	-1.9412	-1.69383	0.25751	-0.38074
HOG1	APL6	-0.637842	-0.419575	-0.213118	0.039953	-0.757649	-0.483518	-0.413044
HOG1	FLX1	0.653227	1.33728	0.564567	1.05137	-0.464124	0.309225	-0.74818
HOG1	AEP2	-1.26143	0.451811	0.351324	0.136105	-1.52798	0.345753	0.24595
HOG1	PEX17	-1.58059	-1.64237	-1.05674	-0.530181	-1.11474	-1.13422	-0.789657
HOG1	HOM6	-3.74692	-1.72237	-2.13701	-1.91596	-1.84236	0.224833	-0.348679
HOG1	HLJ1	0.367096	0.739947	0.545231	0.204172	0.194143	0.581162	0.423036
HOG1	MMS4	1.73752	0.74031	0.677025	0.389726	1.58785	0.382106	0.348528
HOG1	ISR1	-2.06874	-0.985186	-1.08266	-1.62432	-0.437395	0.682313	0.700523
HOG1	YLR091W	NA	NA	NA		NA	NA	NA
HOG1	SUR1	-5.62905	-7.01705	-6.55429	-6.75084	1.07982	0.480594	0.310392
HOG1	HST4	0.918926	0.021682	0.496846	0.750662	0.193546	-0.771752	-0.418094
HOG1	EKI1	-0.351205	-0.090276	0.243426	0.514291	-0.970149	-0.638667	-0.438085
HOG1	AAC3	-1.555	-0.742155	-1.12887	-0.637964	-0.969393	-0.098091	-0.739936
HOG1	KAP120	1.26876	-0.100009	0.033438	-0.453716	1.95974	0.386403	0.628626
HOG1	SER2	-0.568954	0.456072	0.07536	0.830579	-1.57474	-0.411495	-1.11968
HOG1	YPR152C	1.38481	0.627941	1.20653	0.603723	0.905105	0.0249033	0.795516
HOG1	IES1	3.02122	0.673794	0.862194	1.11013	2.3663	-0.479165	-0.409762
HOG1	PLC1	NA	NA	NA		NA	NA	NA
HOG1	YNL235C	-0.390983	-1.36469	-1.05621	0.005124	-0.438745	-1.43665	-1.53548
HOG1	RRD1	0.83724	0.038868	0.264429	0.243626	0.68743	-0.21099	-0.0276392
HOG1	TUS1	-7.21471	-1.94855	-3.21277	-2.01624	-3.49618	0.0953341	-1.67779
HOG1	YKL206C	4.21781	1.1536	1.65307	1.58354	3.36474	-0.493991	0.0348287
HOG1	TRM10	0.082574	0.529026	0.159129	0.02109	0.0793009	0.551382	0.137339
HOG1	GUF1	-2.61498	-1.13206	-1.61876	-2.21978	-0.36735	1.14455	0.781301
HOG1	EST2	-0.576655	-0.610551	0.029039	-0.140259	-0.484357	-0.495033	0.181328
HOG1	TRS33	-2.35125	0.505391	0.384392	0.127775	-2.6717	0.411978	0.304207
HOG1	YAK1	-2.07188	0.924203	0.187579	0.300649	-2.60803	0.680868	-0.21603
HOG1	MON2	-1.24752	0.368374	0.199376	-0.446137	-0.867594	0.879327	0.851475
HOG1	BOP2	-0.155573	-0.51101	-0.298305	-0.356134	0.236752	-0.157631	0.0244651
HOG1	RCE1	-0.66444	0.466963	1.11291	0.262501	-1.03971	0.226755	1.14631
HOG1	PCL1	-2.17272	-1.19135	-1.18162	-0.430721	-1.86846	-0.792356	-1.10254
HOG1	FBP1	0.886494	0.791719	0.216671	0.427655	0.530939	0.39686	-0.353818
HOG1	SAS2	1.08104	1.17833	0.92788	0.865328	0.24864	0.339633	0.0301188
HOG1	GCN1	-0.297651	-0.192338	0.080179	-0.119207	-0.192326	-0.0701877	0.223669
HOG1	RCS1	-1.41319	-1.47401	-0.926656	-0.924045	-0.503052	-0.551064	-0.0589262
HOG1	HAL5	1.92531	0.30282	1.0316	-0.591305	2.92027	0.96449	2.22689
HOG1	URK1	0.096171	0.409238	0.269747	-0.388475	0.55837	0.861358	0.869359
HOG1	SPE4	NA	NA	NA		NA	NA	NA
HOG1	UBA4	1.5632	0.026352	-0.71683	-0.261218	2.11654	0.315656	-0.698067
HOG1	TGS1	0.79427	0.15976	0.059388	0.805548	-0.0149243	-0.682761	-1.10694
HOG1	SRO7	0.971469	1.20834	0.820043	0.926525	0.0503563	0.304636	-0.209359
HOG1	SKO1	5.82627	2.02149	2.50938	2.3798	4.34053	-0.468244	0.120921
HOG1	SPT23	1.28494	-0.300478	0.089868	-0.02407	1.51809	-0.287634	0.103424
HOG1	INP52	-4.918	-0.977031	-0.853405	-0.581491	-4.46324	-0.406229	-0.434513
HOG1	SHE4	NA	-0.160515	NA	-0.413827	NA	0.27901	NA
HOG1	YOR291W	0.807845	0.674782	-0.121336	0.040181	0.878779	0.686876	-0.284206
HOG1	MPD1	NA	NA	NA		NA	NA	NA
HOG1	ATP11	-1.9038	0.158315	0.282965	0.442826	-2.57934	-0.296302	-0.281876
HOG1	NPR2	NA	-1.80504	-2.01082	0.259718	NA	-2.17163	-3.22193
HOG1	INO4	NA	2.95095	3.28665	3.30871	NA	-0.538832	-0.113328
HOG1	ROM2	NA	NA	NA		NA	NA	NA
HOG1	NNF2	-1.00151	-0.992269	-2.10496	-2.34053	1.47752	1.41254	0.278871
HOG1	PIH1	0.317298	0.176761	-0.162911	0.852084	-0.622781	-0.740734	-1.48525
HOG1	BUD14	-5.84689	-2.74526	-2.78015	-1.75345	-3.81065	-0.979286	-1.45593
HOG1	ALB1	1.15425	-0.326501	-0.216705	-0.3151	1.67317	-0.00415482	0.081551
HOG1	CDC73	-8.13386	NA	-8.34175	-6.10277	0.0676894	NA	-1.01101
HOG1	YPL017C	0.346478	0.438327	-0.193301	-0.099328	0.514398	0.583173	-0.189156
HOG1	EAF6	-5.14637	-0.869551	-1.70777	-0.457795	-4.83151	-0.423379	-1.78953
HOG1	HHF1	-1.76605	-1.27847	-1.24414	-0.585981	-1.25605	-0.720285	-0.973199
HOG1	GSH2	1.18766	0.217764	0.352386	0.338983	0.983587	-0.121628	-0.0380528
HOG1	PNT1	0.036211	-0.002002	-0.863438	-1.25962	1.45559	1.34219	0.498334
HOG1	HSL1	-1.16244	1.10983	1.51209	0.455757	-1.82229	0.714273	1.43806
HOG1	VPS4	NA	-3.64741	-4.14268	-2.23077	NA	-1.378	-2.62029
HOG1	TAT2	-2.06582	-0.528189	-1.18281	-0.736196	-1.41904	0.232097	-0.678162
HOG1	KEL1	1.62253	1.09751	0.399233	-0.034331	1.92199	1.23718	0.553213
HOG1	ERV25	-0.354671	-0.885876	-0.24376	0.347617	-0.785378	-1.31143	-0.889121
HOG1	ATG21	0.143739	1.66092	0.975572	0.425313	-0.309081	1.37485	0.721076
HOG1	ESC2	-1.36725	-0.196028	-0.245902	0.149764	-1.66034	-0.361854	-0.613709
HOG1	PAN3	-0.421134	-0.17972	0.400501	0.096402	-0.576217	-0.287328	0.371025
HOG1	MSH2	-2.18338	-0.91534	-0.368776	-0.478291	-1.82824	-0.45013	0.0971995
HOG1	POL4	0.425349	0.698554	0.729404	-0.028216	0.523182	0.78547	1.00924
HOG1	KTI12	3.18761	1.34131	1.49441	1.22412	2.43267	0.119913	0.324358
HOG1	ALG8	-0.922415	1.10811	0.788082	0.28836	-1.36104	0.895607	0.649477
HOG1	YIP5	0.133151	0.638352	0.589719	0.021761	0.1358	0.667611	0.742337
HOG1	FUN30	-2.39472	-0.392316	-1.22324	-0.557357	-1.9724	0.184586	-0.98397
HOG1	RIM11	0.876166	0.667719	0.505314	-0.279761	1.31834	1.02156	1.04787
HOG1	UBC8	-0.430955	0.213276	-0.179881	-0.029258	-0.445074	0.267481	-0.268876
HOG1	LHS1	-1.84344	-0.98378	-0.16484	-0.779363	-1.12964	-0.204092	0.807865
HOG1	ARL3	0.129641	1.34189	0.005929	0.630827	-0.557707	0.776642	-0.936293
HOG1	SLG1	3.1563	3.52082	1.47955	1.43023	2.13198	2.4522	0.00878074
HOG1	STM1	NA	NA	NA		NA	NA	NA
HOG1	ECM33	-9.52744	-3.70457	-0.365153	-0.23797	-6.4728	-3.54008	-0.23589
HOG1	UBP14	-2.06572	-0.936824	-1.67532	-0.928473	-1.20938	0.00327169	-1.09027
HOG1	YPL141C	-0.908035	-0.585446	-0.707277	-0.370878	-0.574899	-0.221483	-0.524448
HOG1	HXK2	-3.71492	-1.04011	-1.20939	-0.953374	-2.88193	-0.079626	-0.408109
HOG1	RAD17	-1.17144	-1.54977	-1.02596	-1.43226	0.314288	-0.102502	0.512398
HOG1	CCZ1	-2.54732	0.036953	0.121822	-1.60115	-0.95285	1.7446	2.34768
HOG1	RIM101	-8.95843	-1.00001	-1.98192	-1.10467	-4.29996	0.127934	-1.26113
HOG1	VPS17	-0.135296	1.90441	1.39887	1.95058	-2.42378	-0.0784375	-0.860762
HOG1	PBS2	-0.736194	-0.866445	-0.744515	-0.669769	-0.0534447	-0.195905	-0.15953
HOG1	XKS1	0.46816	0.19412	-0.05667	0.868888	-0.467124	-0.740126	-1.35939
HOG1	VAC8	-0.930939	0.041515	0.151594	0.067138	-1.12025	-0.0193682	0.0619355
HOG1	HAT1	0.552306	-0.745261	-0.298364	-0.035008	0.674602	-0.75172	-0.427518
HOG1	MEK1	0.822022	-0.398039	-0.365992	-0.760155	1.8009	0.395087	0.49444
HOG1	SRL2	NA	NA	NA		NA	NA	NA
HOG1	BIM1	-0.240993	-0.478652	-0.816237	-0.24924	0.0190304	-0.237362	-0.846055
HOG1	GCR2	-2.73063	-0.962665	-0.495371	-0.790455	-2.04342	-0.17003	0.356258
HOG1	GOS1	-7.12587	-1.04042	-3.87326	-2.33072	-3.20273	1.35292	-2.12072
HOG1	YKL207W	-1.04467	-1.07894	-0.189492	-0.041112	-1.09156	-1.08553	-0.26572
HOG1	YJL103C	-1.97102	-1.66763	-1.28742	-0.67554	-1.38183	-1.00965	-0.908654
HOG1	GAS1	NA	NA	NA		NA	NA	NA
HOG1	YHR151C	0.005456	-0.960431	-1.98699	-0.628265	0.72714	-0.339203	-1.94068
HOG1	RLM1	-0.502507	-0.172334	0.013121	-0.187465	-0.34697	0.0242266	0.225358
HOG1	CCH1	2.02451	1.44995	0.669742	0.513409	1.78208	1.02343	0.162983
HOG1	PSY4	2.54527	-0.273375	0.455083	0.585692	2.36585	-0.910907	-0.243541
HOG1	PHO86	2.37103	1.23967	1.10186	1.17892	1.42678	0.0565877	-0.171717
HOG1	CPR6	3.62791	0.67436	0.331457	0.062644	4.33053	0.662396	0.321369
HOG1	YPR050C	-3.26411	-0.715683	-1.88943	-0.333106	-3.10729	-0.392519	-2.21531
HOG1	CTF4	-7.9311	-1.92731	-2.37183	-2.35799	-2.93871	0.472339	-0.0638992
HOG1	OAF1	-2.14956	-0.975009	-1.01228	-1.23437	-0.94288	0.288394	0.256377
HOG1	SPS1	-0.098837	-0.81865	-0.928268	-1.23423	1.27787	0.450428	0.37294
HOG1	NPP2	-0.021578	-0.074727	0.077828	0.03184	-0.0507816	-0.105954	0.007802
HOG1	TPK2	-2.56862	-1.2467	-1.19965	-1.45943	-1.12607	0.240024	0.308766
HOG1	SSK2	-1.15657	0.591986	-0.477653	-0.584131	-0.61398	1.26614	0.0932163
HOG1	SLX9	-4.01397	-1.44721	-2.74816	-1.8799	-2.15942	0.470779	-1.23818
HOG1	YNL086W	-1.65991	-1.6074	-1.03306	-0.768414	-0.941556	-0.850843	-0.424373
HOG1	CAP2	-1.72501	0.597872	0.24042	0.254055	-2.17218	0.375823	-0.0761016
HOG1	HIR3	1.74293	-1.43254	-1.19247	-0.829839	2.92237	-0.605762	-0.556289
HOG1	ERP4	-0.49743	0.2842	-0.247368	0.15692	-0.731107	0.144193	-0.625842
HOG1	SKI8	-1.54327	-1.11616	-0.347448	-0.25784	-1.4038	-0.895675	-0.183014
HOG1	DPB3	-1.26571	-1.38794	-1.10745	-1.6231	0.419541	0.267589	0.664379
HOG1	DOT6	1.02597	-0.179515	0.772768	-0.255819	1.46082	0.0896636	1.39055
HOG1	LIP2	1.06593	0.254588	0.579934	0.266937	0.9259	-0.0051689	0.383547
HOG1	RTT101	-3.05921	-1.09138	-1.93326	-0.520075	-2.68653	-0.592122	-2.01637
HOG1	DYN1	0.584131	0.475568	0.644328	0.614743	-0.0373735	-0.153928	-0.0165871
HOG1	ENT5	-2.35023	-0.523415	-0.171115	-0.501059	-1.98527	-0.0115403	0.407395
HOG1	PTC4	0.360073	0.459991	-0.027857	0.078048	0.328979	0.416607	-0.205947
HOG1	TGL1	1.83198	0.797462	0.195757	-0.613521	2.8377	1.51738	1.08193
HOG1	APC9	NA	NA	NA		NA	NA	NA
HOG1	ABP1	-1.17312	-0.154658	-0.443279	0.741747	-2.15816	-0.950848	-1.72452
HOG1	YJL055W	0.926426	0.14384	0.451703	0.289853	0.73731	-0.14815	0.170847
HOG1	GIM3	-2.81934	-1.40512	-1.04116	-1.28126	-1.58184	-0.109095	0.2814
HOG1	FAR10	2.18488	0.759523	1.12898	0.556483	1.92158	0.220621	0.752574
HOG1	TEX1	-1.6801	-0.699979	-1.63238	-0.608269	-1.13809	-0.0848908	-1.47563
HOG1	SET6	-0.284288	-0.043664	-0.012689	-0.20492	-0.08016	0.180537	0.2136
HOG1	UBI4	0.739966	1.56517	-0.121462	0.657291	0.0941666	1.00712	-1.1528
HOG1	MMR1	-1.29811	-1.13045	-0.142446	-0.21763	-1.17677	-0.953316	0.0488876
HOG1	YCK3	-0.309754	-0.352679	0.134056	0.27454	-0.651795	-0.662898	-0.254608
HOG1	TPS1	-4.52215	-2.57312	-2.35962	-1.35271	-3.24245	-1.22962	-1.44028
HOG1	BUD13	-2.58974	-2.20787	-1.66056	-0.877445	-1.79874	-1.34279	-1.14069
HOG1	YSR3	-1.42329	-1.82626	-1.5731	-1.47738	0.088985	-0.333162	-0.18135
HOG1	PTP2	2.32459	-0.043368	-0.200004	0.539667	2.10776	-0.615634	-1.09781
HOG1	ELM1	-5.31186	-4.31857	-3.95381	-4.90934	0.147448	0.632257	1.16603
HOG1	MDM35	-3.21778	-2.1117	-2.46524	-1.42642	-1.85097	-0.679177	-1.48436
HOG1	DBP7	0.929173	0.929812	0.863965	0.80221	0.14559	0.138056	0.0289896
HOG1	YPL205C	0.393855	-0.060873	-0.398425	0.297439	0.118848	-0.375247	-1.03616
HOG1	RPS4A	-5.30757	-2.08003	-2.79097	-1.78308	-3.26063	-0.279733	-1.43008
HOG1	SPF1	0.048312	-0.490703	0.062908	0.260978	-0.231069	-0.796036	-0.335645
HOG1	RAD51	-4.45824	-1.7609	-3.20698	-1.48398	-3.03828	-0.259133	-2.41288
HOG1	SPA2	1.46725	-0.138426	-0.161662	-1.01525	2.82018	0.939456	1.13519
HOG1	REG1	NA	NA	-2.38988	-0.499205	NA	NA	-2.67999
HOG1	TSL1	1.23667	0.580883	0.765971	0.361169	1.01474	0.24307	0.515
HOG1	YML122C	0.9143	0.305261	0.068463	0.842444	0.0816045	-0.589542	-1.14609
HOG1	BRE1	-0.770901	-0.934401	-1.58863	1.33656	-2.3762	-2.42122	-4.17335
HOG1	HCR1	-1.7542	-0.410763	-0.539064	-0.30952	-1.54443	-0.100259	-0.379936
HOG1	ICE2	3.58449	3.64119	2.97312	2.98486	0.687809	0.747428	-0.0887725
HOG1	IPK1	-3.7479	-2.32757	-1.67512	-2.50061	-1.17161	0.209425	1.08963
HOG1	PCT1	-0.384574	-0.8037	-0.378148	0.132798	-0.576032	-0.993735	-0.775935
HOG1	RAV1	0.674769	1.31616	1.15485	0.521663	0.175946	0.867958	0.838561
HOG1	SIW14	-4.07637	-3.53793	-3.50548	-3.24934	-0.65297	-0.218549	-0.380904
HOG1	GET3	0.449822	0.593391	0.657471	-0.166891	0.707885	0.821318	1.10316
HOG1	BTS1	1.51265	4.12261	4.00863	4.11299	-3.48546	-0.149924	-0.266859
HOG1	MSN5	1.52367	-0.621647	0.214635	-0.421628	2.25691	-0.199441	0.838458
HOG1	REV7	-1.62834	-0.64421	-1.08455	-1.59608	0.00514725	1.00669	0.658654
HOG1	FAT1	-1.24772	-0.688093	-0.537724	-1.19142	-0.0313171	0.544439	0.856407
HOG1	TPM2	0.225981	0.072912	0.187031	-0.332409	0.641856	0.441615	0.67406
HOG1	CHS7	1.90329	0.055093	-0.735127	-0.231484	2.4769	0.314594	-0.765658
HOG1	BOI2	-0.233214	-0.303612	-0.389942	-0.089722	-0.152756	-0.220758	-0.479394
HOG1	RAD54	-5.60298	-1.91356	-2.55509	-1.73292	-3.59471	-0.160109	-1.17484
HOG1	RPL37A	2.77108	2.06545	2.36496	2.00569	0.915257	0.0303241	0.455905
HOG1	ALG5	-2.19968	0.221851	0.15952	0.471417	-2.93877	-0.258921	-0.495826
HOG1	LSM1	-1.94635	-0.197102	0.323943	0.844862	-3.07183	-1.10655	-0.796511
HOG1	HSP42	-0.098046	-0.17825	0.266981	-0.809332	0.814952	0.683112	1.45771
HOG1	LEM3	-7.3128	0.8784	1.63397	1.59712	-9.24716	-0.818018	-0.0122737
HOG1	SLY41	0.587471	0.091886	-0.621544	-0.035126	0.714546	0.143906	-0.882142
HOG1	EXO1	0.43637	-0.406726	0.264635	-0.102795	0.620091	-0.317075	0.460147
HOG1	DBF2	-5.75536	-2.45088	-2.71665	-2.19391	-3.29637	-0.229399	-0.763316
HOG1	VPS30	-2.11279	0.744876	-0.484532	0.706859	-3.10333	0.0400061	-1.73348
HOG1	UBP8	1.34134	-0.286456	0.260861	0.868897	0.546743	-1.22785	-0.919934
HOG1	PUF6	2.61597	0.440774	0.116619	0.521978	2.53031	-0.0788234	-0.62735
HOG1	DCC1	-0.824279	0.783812	0.910912	0.87324	-1.9121	-0.0994805	-0.00512986
HOG1	YPR130C	0.32434	-0.269087	0.067499	-0.199419	0.60265	-0.0664833	0.318703
HOG1	NUP170	-0.516693	0.47523	0.25263	-0.388082	-0.135909	0.93153	0.844719
HOG1	GSG1	-3.12112	-0.068824	-1.82745	-1.9899	-1.11042	2.01198	0.17535
HOG1	YNL170W	-0.379224	-0.661223	-0.524567	-0.173622	-0.223072	-0.513548	-0.550776
HOG1	BCK1	2.92152	1.898	0.426833	0.322549	3.1482	1.75617	0.0898382
HOG1	YNL140C	-3.43703	0.490312	0.915491	0.731442	-4.51293	-0.265516	0.202249
HOG1	PCL7	-0.342721	-0.225225	-0.908843	-0.612283	0.314869	0.422079	-0.468886
HOG1	RIM20	-6.1654	-1.99989	-2.73114	-1.22903	-4.62552	-0.76721	-2.12446
HOG1	VPS1	-3.73038	0.250208	-0.045856	0.365452	-4.35798	-0.115236	-0.635721
HOG1	VID21	1.25789	0.946076	0.761637	0.590441	0.773162	0.387634	0.18404
HOG1	VPS72	-6.85066	-2.22072	-2.71125	-2.18664	-3.10732	-0.00194315	-0.765891
HOG1	SAP190	-8.47338	-4.2939	-4.90189	-3.63425	-1.46954	-0.517874	-1.56499
HOG1	YPT6	-8.0731	-1.259	-1.22839	-3.45794	-1.79185	2.2768	3.0193
HOG1	VPS24	NA	-4.51533	-3.01876	-1.71034	NA	-2.69653	-1.84311
HOG1	MVP1	0.553735	1.75207	1.0669	0.833555	-0.326735	1.01906	0.272086
HOG1	ERG5	-1.56982	0.895818	-0.17165	-0.318559	-1.36594	1.30707	0.149822
HOG1	SAS5	0.259488	-0.70719	0.097972	0.496275	-0.258377	-1.27931	-0.61742
HOG1	YIP3	-2.28466	0.468891	-0.738027	-1.22396	-1.09911	1.81889	0.622431
HOG1	RRP6	-4.75622	0.781221	0.065678	0.582335	-5.62038	0.216075	-0.783972
HOG1	IDH1	0.838313	-0.746122	0.028189	0.667885	0.196059	-1.50453	-0.957117
HOG1	ORM2	-2.98732	-0.743504	-2.18484	-1.27324	-1.76885	0.568844	-1.30858
HOG1	IES2	NA	NA	NA		NA	NA	NA
HOG1	PER1	-11.9808	0.657549	-0.160499	-0.226106	-4.42718	0.953291	0.0354106
HOG1	TRP3	-0.896886	-0.886491	-1.0011	-0.710001	-0.186884	-0.174556	-0.46127
HOG1	VID22	0.52138	0.431329	-0.759518	0.076529	0.513317	0.387572	-1.23343
HOG1	SCS2	-0.563961	-0.946928	-0.220359	-0.11936	-0.493646	-0.863152	-0.199043
HOG1	SPC2	-2.91635	0.173528	-0.289064	-0.17317	-2.90562	0.378905	-0.220004
HOG1	PLB1	-1.55987	-0.172287	-0.633101	-1.17708	-0.387145	1.07479	0.703378
HOG1	FAR8	1.36424	0.543805	1.25281	0.096172	1.47056	0.486876	1.58016
HOG1	MRL1	-1.82691	0.694531	-0.530006	0.015033	-2.02027	0.734903	-0.823912
HOG1	DAK2	0.743686	0.024033	-0.152808	-0.067972	0.928585	0.106459	-0.176298
HOG1	PEX30	-0.989287	-0.887784	-0.922731	-0.504588	-0.516788	-0.393173	-0.638454
HOG1	FKS1	4.17496	2.14739	NA	2.89373	1.57854	-0.97911	NA
HOG1	ADK2	0.354339	-0.217006	0.127444	0.241079	0.137917	-0.481975	-0.216825
HOG1	YNL120C	2.65864	-0.088699	0.396358	-0.034485	3.18793	-0.0499521	0.549384
HOG1	YPL080C	1.24187	0.657857	0.026031	0.280124	1.11488	0.412104	-0.414483
HOG1	RTG1	-1.53185	-0.129348	0.323684	0.219555	-1.91999	-0.365182	0.0896201
HOG1	SWI5	2.22803	1.7481	2.15301	1.28435	1.12282	0.508797	1.18688
HOG1	HSC82	-1.20436	0.076149	-1.03908	-0.453932	-0.811145	0.575071	-0.871372
HOG1	BMH2	3.61248	1.35185	1.90664	0.930839	3.34222	0.460821	1.33194
HOG1	ARP1	0.973238	1.00643	0.910414	0.714174	0.298976	0.318267	0.219521
HOG1	TOS3	0.756423	-0.090932	0.278529	-0.410977	1.33133	0.350394	0.913383
HOG1	SGN1	-0.319338	-0.407912	-0.342506	-0.497486	0.211378	0.103859	0.161179
HOG1	YNR047W	-0.554549	-0.540004	-0.263077	0.04058	-0.664062	-0.613012	-0.484231
HOG1	MGS1	NA	NA	NA		NA	NA	NA
HOG1	LIF1	1.07656	0.533538	1.16126	0.561788	0.595882	-0.0325221	0.790796
HOG1	CLN2	-0.618812	-0.725906	0.038707	-0.94175	0.377873	0.240386	1.32282
HOG1	DAL81	-0.199563	2.27131	0.650354	-0.17888	-0.0137218	2.73768	1.11001
HOG1	MFT1	NA	NA	NA		NA	NA	NA
HOG1	RCK1	0.62043	0.025814	-0.423711	0.043695	0.662625	-0.0110865	-0.714664
HOG1	UBR2	-1.15053	-2.04183	-1.71865	-0.569291	-0.623733	-1.50799	-1.6497
HOG1	TOS4	0.311137	-0.57091	-0.86503	-0.653408	1.10167	0.0993558	-0.350426
HOG1	PIL1	-1.98148	-0.993799	-1.19775	-1.2988	-0.693219	0.335738	0.0881549
HOG1	DPP1	0.204915	0.381093	-0.522987	0.277475	-0.0724526	0.118882	-1.18335
HOG1	HAP4	-1.08807	-1.03947	-0.909368	-0.823797	-0.272611	-0.215997	-0.174627
HOG1	PET8	-2.77377	-0.827483	-1.59777	-0.752586	-2.1304	-0.067109	-1.22694
HOG1	BUD3	0.666113	1.03541	0.578403	-1.3121	2.24926	2.51918	2.60346
HOG1	YPL113C	-0.174017	0.171149	0.598342	-0.094024	-0.0808676	0.291698	0.917408
HOG1	ELP2	-0.634928	-1.02628	-1.19833	-0.809506	0.213527	-0.21716	-0.592688
HOG1	SMI1	NA	1.97387	1.07031	0.70876	NA	1.40795	0.453729
HOG1	PMT3	0.491093	-0.338353	-0.239402	0.201571	0.337466	-0.569518	-0.677467
HOG1	PAC2	-1.38086	-0.369227	0.340922	0.32342	-1.86778	-0.732887	-0.0322845
HOG1	VPS63	-5.38683	-0.486969	-1.02485	-1.41289	-3.9593	0.991379	0.487012
HOG1	YNL205C	-1.06318	-0.710513	-0.991392	-0.805256	-0.265573	0.112306	-0.314882
HOG1	HOS4	-1.84008	-1.62738	-2.42557	-2.27171	0.511268	0.688466	-0.256345
HOG1	IME1	-0.88667	-1.35662	-1.02859	-0.701604	-0.184869	-0.660028	-0.511317
HOG1	YML108W	-1.29258	-0.504196	-0.93221	-0.498012	-0.860044	0.00556356	-0.660845
HOG1	PMS1	-0.941353	-0.321203	-1.44933	-0.691163	-0.257011	0.403383	-1.106
HOG1	CTF18	-3.65645	-0.261138	-0.009009	0.717201	-4.73655	-1.03849	-1.07886
HOG1	YLR278C	0.266731	-1.5601	-0.372976	-0.39243	0.755941	-1.22285	-0.0295376
HOG1	PTC2	-0.309992	0.355487	0.002066	0.608564	-1.03022	-0.262677	-0.9104
HOG1	IML3	0.543844	1.24447	0.904207	1.16282	-0.720535	0.080041	-0.431
HOG1	YKL161C	-1.25158	-0.778864	0.87581	0.19699	-1.58452	-1.03583	0.903214
HOG1	AHC1	2.48713	0.891639	0.433525	0.980438	1.81171	-0.0987921	-0.833338
HOG1	BIK1	-1.23964	-0.83126	-0.744921	-1.31311	0.110108	0.519169	0.737394
HOG1	YAL027W	0.905715	0.983308	-0.167628	0.252751	0.756342	0.797981	-0.648486
HOG1	CUE5	-1.42855	-0.853281	-0.880667	-1.60063	0.224543	0.794554	0.948334
HOG1	MCM22	3.17276	0.799151	0.981858	1.00956	2.6856	-0.231888	-0.0977425
HOG1	CKA1	-1.48571	0.328221	-1.03751	-0.868114	-0.643041	1.28777	-0.291531
HOG1	NUP84	-6.79612	-0.632478	-0.778416	-0.395758	-6.04078	-0.238257	-0.588964
HOG1	ECM30	3.1562	0.962935	0.716047	0.322595	3.43529	0.69924	0.49892
HOG1	ENT3	0.036099	-0.467537	-0.513365	0.632387	-0.665374	-1.16855	-1.66926
HOG1	SUM1	-5.16564	-0.488294	-0.435961	-0.151405	-5.17216	-0.352331	-0.457351
HOG1	GPT2	-1.46694	0.047189	-0.442197	-0.35991	-1.20617	0.443516	-0.172711
HOG1	LDB19	1.11122	0.176151	0.626122	0.278516	0.965039	-0.101459	0.43225
HOG1	SLM3	-0.905748	-1.76656	-1.23965	-1.29413	0.453309	-0.460243	0.0234293
HOG1	NMD2	-0.971365	-0.29879	-0.491501	-0.675491	-0.307617	0.411	0.201319
HOG1	PSY2	2.44653	0.717593	0.290502	0.45447	2.35411	0.286381	-0.287656
HOG1	VPS75	NA	0.66518	0.528744	0.582591	NA	0.0887895	-0.134789
HOG1	DOT1	-1.68258	-0.778819	-0.612628	-1.12075	-0.582263	0.373741	0.653377
HOG1	TPS3	0.140842	0.235468	-0.978834	-0.154636	0.344209	0.425337	-1.20476
HOG1	FMP48	-0.694496	-0.309203	-1.06807	-0.78562	0.12108	0.515974	-0.4492
HOG1	DMA1	0.428722	-0.401723	-0.144155	-1.15412	1.80166	0.807858	1.35328
HOG1	CHL4	-1.41496	0.188511	-0.056428	-0.886768	-0.545609	1.15827	1.11157
HOG1	APS3	-0.351344	-0.475349	-0.192176	-0.144066	-0.224969	-0.346334	-0.124616
HOG1	YPL102C	3.19022	0.220844	0.86222	1.24873	2.40481	-1.12661	-0.613655
HOG1	MAD3	0.292672	0.207583	0.566034	0.391494	-0.102184	-0.18869	0.188705
HOG1	YJL057C	0.190868	-0.434956	0.334866	-0.157033	0.403558	-0.289255	0.635304
HOG1	PTR2	0.808699	-0.264858	-0.108539	-0.274339	1.23582	0.0181827	0.176406
HOG1	MKS1	-2.48847	-0.127305	-0.385731	0.46656	-3.19048	-0.627219	-1.25629
HOG1	ROX1	-1.52048	-1.44443	-0.348094	1.15233	-3.01624	-2.76972	-2.16837
HOG1	YLR253W	1.22613	-0.274959	0.332615	0.187272	1.20442	-0.48641	0.147618
HOG1	SUR2	1.22687	0.661722	1.09385	0.692884	0.618197	-0.0357092	0.509561
HOG1	CHK1	1.61744	0.417522	0.170628	1.05736	0.650978	-0.701892	-1.31477
HOG1	PLP1	0.698746	0.834633	0.245211	-0.254828	1.08925	1.17344	0.646759
HOG1	PEX12	2.23335	0.075728	1.13788	1.28106	1.13336	-1.32082	-0.266134
HOG1	YPR022C	-0.517615	-0.008805	-0.504441	-0.344281	-0.18654	0.366901	-0.282297
HOG1	TIM13	-0.847597	-1.12543	-1.09485	-0.38625	-0.49092	-0.769676	-1.04355
HOG1	YKU80	-0.277863	-0.24519	-0.048841	-0.74508	0.537698	0.542775	0.922858
HOG1	DIA2	NA	0.827053	0.99697	1.22815	NA	-0.461626	-0.391817
HOG1	DBR1	0.071563	0.564708	-0.720121	-0.401032	0.544726	1.0411	-0.500307
HOG1	BUD27	-0.564645	0.17679	0.042918	-0.786739	0.266163	1.03873	1.11061
HOG1	DJP1	1.77744	1.04459	1.58229	0.754724	1.20121	0.315654	1.12024
HOG1	SCY1	-1.0775	-0.788999	-0.651908	-1.32259	0.297147	0.572843	0.880098
HOG1	HSE1	-4.37752	-1.89649	-0.241653	-1.35391	-3.08991	-0.532404	1.49594
HOG1	MAD1	1.04067	0.014624	0.105401	-0.0041	1.21127	0.02807	0.0971798
HOG1	ERG2	1.20925	2.62429	1.84286	2.49472	-1.60472	0.0985742	-1.01878
HOG1	KIN3	-2.07845	-0.556469	-0.71465	0.248832	-2.55791	-0.853393	-1.41276
HOG1	SEY1	-1.353	-0.470311	-0.151282	-0.109805	-1.35702	-0.377594	-0.115282
HOG1	UBC12	0.707255	-0.543769	-0.54896	0.54063	0.191643	-1.15195	-1.59022
HOG1	BRR1	-0.307479	0.262058	0.413724	0.608239	-1.02701	-0.36227	-0.33408
HOG1	TRM1	2.16939	0.69049	0.612929	0.819538	1.59029	-0.142844	-0.351214
HOG1	GLK1	-0.761205	-0.549137	0.043001	-0.584855	-0.175214	0.0498801	0.826627
HOG1	NTE1	0.383893	0.823181	-0.102058	-1.04765	1.63037	2.00928	1.2635
HOG1	PPH3	-0.030976	0.365319	0.091437	-0.553777	0.601565	0.991202	0.851054
HOG1	VPS9	-3.78571	-0.332251	-0.551226	0.994104	-5.17921	-1.41077	-2.23156
HOG1	HDA1	2.77324	2.79818	2.57993	2.02427	0.894473	0.881995	0.742347
HOG1	DPL1	1.15532	1.11419	0.499706	0.825441	0.381206	0.314427	-0.519985
HOG1	YKR043C	NA	NA	NA		NA	NA	NA
HOG1	GFD1	-0.319436	0.256039	-0.425821	0.023232	-0.378246	0.257076	-0.688837
HOG1	HIR1	3.57407	2.38442	2.10262	1.75019	2.30423	0.715407	0.442669
HOG1	RHO5	-7.74961	-3.96007	-4.83164	-3.37996	-1.67	-0.443451	-1.79106
HOG1	MCK1	-9.56383	-6.78666	-6.54103	-6.56502	-0.0781157	0.497411	0.206675
HOG1	YKR096W	-1.63729	-1.89865	-3.19783	-2.13751	0.576874	0.276582	-1.49151
HOG1	HFA1	-2.11972	-1.96795	-1.92479	-2.07602	0.00615979	0.143113	0.162953
HOG1	YBR028C	2.16271	0.648015	1.41421	1.39291	0.910062	-0.847393	-0.0312491
HOG1	VTA1	-5.56711	-2.76188	-2.97305	-2.38081	-2.93371	-0.337939	-0.851328
HOG1	PHO88	-0.36127	-0.764951	-0.387495	-0.729842	0.428424	-0.0250282	0.422174
HOG1	MLP1	-0.805653	1.1412	0.481224	-0.346031	-0.489009	1.59893	1.10723
HOG1	RAS2	-0.918361	-0.950813	-0.643704	-0.812073	-0.0976029	-0.134631	0.179533
HOG1	HBT1	-1.66615	-0.071139	-1.18706	-1.70971	0.0865554	1.7451	0.674112
HOG1	YKU70	-0.657682	-0.615765	-0.331034	-0.085306	-0.638303	-0.559393	-0.402711
HOG1	PMT1	-15.4503	-1.04114	-0.665213	-0.65863	-3.4713	-0.392444	-0.0644658
HOG1	AZF1	-0.538222	-0.176239	-1.2053	-0.46197	-0.0643305	0.313689	-1.09198
HOG1	CBT1	-4.35712	-1.77372	-3.26071	-2.51666	-1.77806	0.790995	-1.05895
HOG1	VAM3	2.94817	1.77456	1.14158	1.09124	2.29771	0.755146	0.0102189
HOG1	RNH203	NA	NA	NA		NA	NA	NA
HOG1	DFG16	-10.2606	-3.29328	-5.00498	-3.53185	-1.83224	0.30056	-1.81743
HOG1	HUT1	-0.905688	0.035678	1.36917	0.871298	-2.00206	-0.885826	0.649372
HOG1	RAD10	0.704482	0.753298	0.021189	-0.153265	0.980763	0.977795	0.188584
HOG1	NEJ1	-1.13634	-0.620856	-1.28548	-0.040964	-1.19327	-0.612272	-1.79097
HOG1	CLB5	-3.33016	-0.45934	-0.235873	-0.099027	-3.42955	-0.377388	-0.249489
HOG1	YPK2	2.57819	1.38207	0.794642	0.483667	2.53096	0.981683	0.382071
HOG1	YDR332W	0.197974	0.718602	0.695562	0.680369	-0.536434	0.0402425	-0.0369769
HOG1	KEM1	NA	2.22113	1.11003	2.36145	NA	-0.208277	-1.8695
HOG1	SUR4	-0.171942	-0.356216	-1.49299	-1.30635	1.27677	1.01698	-0.311694
HOG1	YKL037W	3.49659	2.45943	1.45774	1.39079	2.61291	1.20539	0.0339563
HOG1	HSM3	1.96504	0.660756	0.465471	0.088359	2.21689	0.620336	0.473771
HOG1	SMA2	NA	-0.561344	-1.00796	-0.534979	NA	-0.0157804	-0.714938
HOG1	LIN1	0.339718	1.53844	0.079451	0.230758	0.133049	1.42964	-0.269839
HOG1	YOR309C	-2.84728	-0.489663	-0.909124	-0.238191	-2.76165	-0.26096	-0.991011
HOG1	AMD1	-1.04941	-0.089987	-1.19706	-0.904229	-0.140689	0.879039	-0.459269
HOG1	PRR2	0.994977	0.175238	0.771892	0.350603	0.746368	-0.179548	0.538358
HOG1	ATG14	-0.052567	-0.747137	-0.215529	-0.30679	0.297504	-0.453618	0.0715118
HOG1	SWD1	0.681512	1.33017	0.816565	-0.079795	0.871582	1.54158	1.20448
HOG1	COQ2	-3.33852	-1.83304	-3.00512	-1.98723	-1.34061	0.184308	-1.44382
HOG1	YOR082C	-1.43079	-0.163898	-0.676831	-0.165258	-1.38176	0.00949568	-0.776818
HOG1	YLL017W	1.96743	0.559115	0.689269	0.159221	2.13545	0.435809	0.688988
HOG1	YPL109C	-1.02059	-0.513452	-0.927792	-0.552707	-0.49816	0.0536209	-0.578402
HOG1	CIN4	0.769539	0.426121	0.647761	-0.372624	1.30276	0.862462	1.37901
HOG1	IXR1	-0.771718	-1.85647	-4.18042	-2.32035	1.70257	0.506214	-2.55017
HOG1	VPS70	-0.489707	0.570685	-0.464157	-0.060896	-0.47577	0.683646	-0.624397
HOG1	BUD19	0.301601	-0.050832	-0.041519	-0.117114	0.483728	0.078943	0.049466
HOG1	CLN3	-2.27659	-1.07978	-1.29197	-1.1571	-1.16223	0.0995789	-0.239737
HOG1	UBP3	-7.81226	-0.496952	-2.07881	-0.206354	-6.3193	-0.302813	-2.65468
HOG1	SSD1	NA	NA	0.618178	0.925464	NA	NA	-0.493848
HOG1	SSO2	-0.99922	0.995205	0.19993	0.409119	-1.58471	0.639859	-0.351292
HOG1	RAD9	0.508962	0.547742	0.568535	-0.362483	0.996271	0.981713	1.25325
HOG1	RTS3	-1.11504	-0.915667	-1.51405	-0.908818	-0.194718	0.00486024	-0.893448
HOG1	SKI3	-1.07537	-1.47526	-1.14101	-0.292557	-0.84702	-1.23875	-1.23859
HOG1	HPR5	-0.421	-0.449645	-0.176435	0.15348	-0.640685	-0.637125	-0.521182
HOG1	YER134C	-0.278111	-0.965174	-0.262512	-0.075808	-0.219337	-0.928511	-0.31965
HOG1	MMS1	-4.68601	-0.537931	-0.848285	-0.25584	-4.65509	-0.293713	-0.881546
HOG1	FKH1	0.025973	0.641652	-0.105186	0.217495	-0.207131	0.461764	-0.511002
HOG1	SIS2	-9.42618	-2.57787	-3.00114	-2.47176	-2.95294	-0.0617842	-0.765352
HOG1	RTG3	0.864979	0.762951	1.2042	1.21333	-0.429485	-0.49454	-0.0747008
HOG1	YOR364W	0.648007	0.478549	-0.258669	-0.388808	1.18349	0.935857	0.126222
HOG1	YKL121W	-0.907155	-0.188125	-0.602238	-0.687253	-0.223459	0.54196	0.0632826
HOG1	SHE10	-3.06389	-0.986238	-1.18366	-1.1302	-2.00222	0.168702	-0.126587
HOG1	YAP3	-1.34634	-0.471373	-1.21655	-1.81998	0.548332	1.4182	0.784621
HOG1	QRI8	-1.53353	0.029107	-0.226741	-0.516959	-1.07787	0.59217	0.351491
HOG1	IES4	0.381651	-0.028216	0.109296	-0.661803	1.19101	0.685792	1.0282
HOG1	SWD3	1.70518	-0.450943	-0.252213	0.452686	1.4745	-0.958575	-1.04887
HOG1	GAL4	-0.981753	0.021927	0.776027	0.206721	-1.3358	-0.189634	0.744234
HOG1	SSN8	4.16828	4.16346	4.23288	3.48979	0.757046	0.760085	1.06127
HOG1	DSE3	0.287907	-0.535097	0.001143	0.062272	0.265139	-0.630967	-0.142937
HOG1	TYE7	1.22215	0.998998	0.784525	0.264515	1.1101	0.802278	0.67822
HOG1	SNU66	0.235789	-0.180051	-0.286013	0.12635	0.133592	-0.319718	-0.637206
HOG1	STE24	-3.11618	2.26021	1.3829	1.2347	-4.79955	1.15572	0.149997
HOG1	SPT8	NA	-0.184893	NA	-2.24686	NA	2.15812	NA
HOG1	RAD61	3.45972	1.17708	0.575609	0.250957	3.89432	1.01202	0.399948
HOG1	SPO14	0.220691	-1.38268	-0.318952	0.163256	0.0747169	-1.62292	-0.735494
HOG1	SWE1	2.03257	1.38651	0.904732	1.41217	0.727254	-0.040375	-0.786366
HOG1	SNF11	2.16798	1.77187	1.65326	1.2288	1.1173	0.600138	0.544528
HOG1	DDC1	-1.50807	-0.163176	0.075315	-0.748637	-0.797626	0.634311	1.10258
HOG1	TOP1	0.674266	0.303272	0.393266	0.810528	-0.160046	-0.556787	-0.649656
HOG1	YLR104W	NA	NA	NA		NA	NA	NA
HOG1	SDP1	0.250117	-0.373966	-0.145834	-0.277871	0.607438	-0.0947524	0.128893
HOG1	RPS22A	-0.107517	-0.216615	0.217309	0.363353	-0.523386	-0.612353	-0.262432
HOG1	PLB3	0.239595	-0.081711	0.250229	0.107266	0.159506	-0.194109	0.144269
HOG1	XRS2	0.207482	-0.552692	-0.33125	0.285037	-0.0781075	-0.888082	-0.924175
SWI4	YPL150W	2.97888	1.9337	3.51693	1.88522	1.33101	0.0305592	2.35259
SWI4	SAT4	0.790097	0.495347	1.80766	0.648867	0.162156	-0.169628	1.59328
SWI4	YLR217W	-2.11114	0.343187	-0.873744	-1.74345	-0.355018	2.21898	1.15645
SWI4	ADH1	-2.02009	0.766824	0.808546	0.285331	-2.5337	0.525384	0.682761
SWI4	FKH2	1.07651	0.191136	0.68066	1.17677	-0.134403	-1.08036	-0.761359
SWI4	PTK1	2.05378	1.20041	0.784203	1.70598	0.393714	-0.578857	-1.37811
SWI4	RIS1	-2.24942	-3.26361	-2.67218	-1.76404	-0.463187	-1.46129	-1.29298
SWI4	BEM4	-11.9715	-12.492	-7.90815	-6.03265	-0.729736	-1.17896	-0.935061
SWI4	PRR1	0.523039	0.291465	0.453858	0.36369	0.190095	-0.0692185	0.0699737
SWI4	SAP155	-7.03071	-5.44391	-9.42084	-9.24805	1.42273	1.93075	0.192879
SWI4	SPT21	2.22372	2.13799	2.16925	2.17248	0.0107803	-0.0820567	-0.0727682
SWI4	ELP4	-2.30028	-2.51693	-2.11917	-1.87264	-0.401827	-0.624647	-0.389711
SWI4	YNL226W	-2.23721	-1.37908	-1.15038	-1.14209	-1.13607	-0.226429	-0.0638031
SWI4	RIM1	-1.31631	-2.76266	-2.7179	-0.102763	-1.32418	-2.73956	-3.68687
SWI4	DBP3	-1.96793	NA	NA	0.172951	-2.35143	NA	NA
SWI4	ARV1	-0.769729	0.060455	-3.41346	-1.63916	0.977576	1.80966	-2.46798
SWI4	IRS4	-0.911959	-1.7472	-1.83251	-2.25427	1.48105	0.550292	0.53476
SWI4	RAD27	1.47009	-0.342314	0.032099	-0.744355	2.5167	0.437312	1.03574
SWI4	PDC1	-3.28737	-3.23606	-3.97067	-2.02188	-1.25086	-1.17466	-2.70662
SWI4	ESC8	0.43808	0.611695	-0.131781	0.363629	0.093981	0.273398	-0.754073
SWI4	YMR102C	0.813355	0.909818	1.00781	0.307564	0.585456	0.657555	0.933563
SWI4	RAD55	-0.884494	-0.204011	-0.102338	-0.013064	-0.976867	-0.196216	-0.182543
SWI4	RPA14	-4.50772	-2.49738	-3.30152	-3.04638	-1.26616	0.596177	-0.379546
SWI4	YMR1	0.437998	0.289704	0.350353	0.369936	0.0867479	-0.0777836	-0.0844718
SWI4	TIF1	0.118855	-0.193829	-0.050803	-0.080135	0.234974	-0.113578	-0.0156369
SWI4	MDM12	-3.14156	-1.51618	-2.79717	-1.68328	-1.49703	0.197579	-1.57576
SWI4	YOR024W	-0.5879	0.184294	-0.593249	-0.307604	-0.307634	0.534226	-0.458884
SWI4	REC114	0.470727	0.835506	0.486125	-0.508478	1.11827	1.44571	1.34273
SWI4	YPL183C	-2.15658	-0.918985	-1.75692	-1.95734	-0.159117	1.09639	0.227809
SWI4	HAM1	0.901333	0.593476	1.65455	0.73214	0.194625	-0.153369	1.25568
SWI4	MRPL10	1.13905	1.78182	1.63776	0.464135	0.781832	1.46694	1.61446
SWI4	ARO1	-1.60993	-0.670928	-1.54756	-1.298	-0.309921	0.675307	-0.399143
SWI4	YLL007C	0.913063	1.34171	1.21164	0.870942	0.0470785	0.516654	0.424914
SWI4	DNF1	-1.77033	-1.48112	-1.00957	-2.22837	0.531586	0.794332	1.63485
SWI4	IRE1	1.01048	-1.53598	-0.807253	1.86255	-1.02858	-3.62738	-3.84093
SWI4	SOL2	-0.363221	0.598269	0.344102	-0.18028	-0.197417	0.840858	0.681015
SWI4	HOS3	-2.88263	-1.84433	-3.92363	-3.31598	0.546665	1.52283	-0.818805
SWI4	SLA1	NA	-7.90248	-9.45901	-5.31212	NA	-0.396255	-2.05535
SWI4	DOG2	0.713016	0.41377	-0.114042	0.100816	0.702776	0.342809	-0.35927
SWI4	KSS1	-0.433438	0.845463	0.549664	-0.263857	-0.182292	1.19469	1.0879
SWI4	AGP1	3.02923	2.76278	2.69749	1.30964	2.12377	1.69201	1.95607
SWI4	YBL086C	0.260708	-0.320895	NA	0.507714	-0.269946	-0.878326	NA
SWI4	YCR061W	0.600989	1.19592	0.309956	-0.293027	1.02182	1.60078	0.791625
SWI4	NPY1	0.26738	-0.740644	0.07942	0.672237	-0.448652	-1.50332	-0.891147
SWI4	NUP60	-1.71227	-0.9236	-0.550695	-0.511852	-1.27823	-0.423371	-0.109458
SWI4	SMY1	-8.41366	-15.2527	-8.45251	-6.49371	0.104042	-1.61782	-0.85765
SWI4	VAC7	0.807211	0.455106	0.445007	0.914756	-0.126702	-0.504683	-0.724016
SWI4	YOL019W	0.106522	-0.708426	0.302663	0.111826	0.00368906	-0.869386	0.211639
SWI4	BYE1	1.2714	1.56646	1.11391	1.1366	0.145168	0.47076	-0.0940609
SWI4	ALT1	-2.07865	-2.54589	-2.98384	-1.60638	-0.467309	-0.925918	-1.93801
SWI4	POM34	0.259887	1.0971	0.385414	0.866329	-0.705983	0.250972	-0.739836
SWI4	ARL1	-2.6952	-3.25523	-2.39717	-2.21662	-0.455962	-0.998337	-0.293032
SWI4	SLM1	0.537233	-0.196554	0.764869	0.472694	0.0731085	-0.707857	0.355436
SWI4	SAS3	-1.93449	-1.45619	-2.0185	-1.77916	-0.127006	0.357905	-0.379784
SWI4	GOT1	-0.342582	-0.921543	-0.915659	-0.294232	-0.045044	-0.651355	-0.921966
SWI4	RIM15	2.0338	2.17546	1.69492	2.19861	-0.262847	-0.0685416	-0.791537
SWI4	PPS1	NA	NA	NA		NA	NA	NA
SWI4	OST6	-3.60965	-3.25809	-3.72002	-1.70459	-1.91987	-1.55247	-2.79776
SWI4	CLN1	-0.462157	0.357041	-0.005651	-0.151637	-0.341851	0.552176	0.148523
SWI4	BAS1	0.13212	-1.31249	-0.856966	0.511967	-0.420337	-1.94358	-1.98333
SWI4	PAT1	-0.671028	0.924131	-1.01891	-0.259966	-0.455676	1.27467	-1.11376
SWI4	CBC2	NA	NA	NA		NA	NA	NA
SWI4	CMP2	-2.63354	-0.067251	0.028246	-0.26863	-2.54734	0.223457	0.360861
SWI4	YJL046W	2.20398	1.63448	1.92042	1.27578	1.10387	0.390908	0.863932
SWI4	SGS1	-2.44875	-1.62865	-3.27679	-2.18322	-0.229569	0.596142	-1.53697
SWI4	MNS1	NA	2.0234	2.30708	1.05611	NA	1.08867	1.73803
SWI4	CHD1	-1.2296	NA	NA	-1.30692	0.114303	NA	NA
SWI4	YCR095C	2.70958	1.02471	0.427858	-0.180677	3.42239	1.29745	0.799438
SWI4	CUE1	0.849335	0.699116	-0.181647	-0.276775	1.28458	1.05196	0.0769536
SWI4	YNR004W	1.67507	0.809371	0.124445	0.194512	1.71727	0.671351	-0.155515
SWI4	LRS4	2.53883	1.59796	3.01466	2.59481	-0.155818	-1.22972	0.552376
SWI4	YPR084W	1.00598	1.0595	0.974902	0.304347	0.812851	0.824895	0.891504
SWI4	IES5	NA	NA	NA		NA	NA	NA
SWI4	HOM3	-3.4886	-4.80764	-3.63381	-1.9311	-1.55632	-2.76699	-2.37007
SWI4	PSH1	-0.831646	0.596842	-0.36806	-0.91922	0.117148	1.62978	0.713398
SWI4	RDH54	2.10811	1.82009	2.64149	0.993604	1.33183	0.915793	2.31024
SWI4	GAC1	0.664759	1.25865	1.6496	0.824881	-0.187751	0.475132	1.11617
SWI4	SPT2	-7.17835	-2.823	-3.87734	-1.89949	-3.55468	-0.909584	-2.74637
SWI4	KTR2	-0.47579	0.447414	-1.05615	-1.01191	0.61402	1.56908	-0.113777
SWI4	BNI5	-6.15468	-4.11783	-4.84822	-3.59252	-1.57801	-0.392174	-1.55033
SWI4	RTS1	-1.40237	-0.540406	-0.774141	-0.357913	-1.13686	-0.187173	-0.635783
SWI4	OPI3	NA	NA	NA		NA	NA	NA
SWI4	MAC1	-3.37261	-1.10467	-2.57726	0.39597	-4.07712	-1.5972	-4.18455
SWI4	MEH1	2.1461	NA	2.04739	1.48989	0.771072	NA	0.738299
SWI4	GDS1	NA	NA	NA		NA	NA	NA
SWI4	RTT107	-1.04934	-2.16811	-0.871589	-0.127558	-1.00097	-2.09715	-1.10394
SWI4	ICS3	1.43979	0.369677	-0.265623	0.29441	1.3281	0.0885543	-0.845012
SWI4	YNL228W	0.421544	-0.699686	0.30514	0.811333	-0.454422	-1.6083	-0.775648
SWI4	ECM21	0.177814	-0.103544	-0.230691	-0.08396	0.306052	-0.0129082	-0.263399
SWI4	BEM1	0.179913	0.725536	-0.380297	-0.930776	1.26712	1.77981	0.712448
SWI4	BOI1	0.455939	0.141777	0.37286	0.393198	0.0807239	-0.260905	-0.0855343
SWI4	PRK1	-0.889443	-1.14517	-1.83673	-0.64968	-0.24546	-0.51194	-1.70207
SWI4	PPE1	2.50863	0.316886	2.60685	0.89695	1.94017	-0.636474	2.39964
SWI4	DSS4	NA	NA	NA		NA	NA	NA
SWI4	CIN2	-0.38345	0.502479	0.052094	-0.42628	0.0581824	1.00154	0.616271
SWI4	YCK1	0.41161	0.332146	0.898619	-0.649134	1.21058	1.05772	2.12114
SWI4	PTC1	2.07977	-0.35795	1.01913	0.188569	2.23416	-0.576573	1.11819
SWI4	STE50	-2.23497	1.09028	-2.74041	-2.32122	0.144255	3.62019	-0.614655
SWI4	COG6	-5.6862	-5.76739	-6.67938	-7.5925	1.39525	1.26961	0.714367
SWI4	SRN2	-5.26427	-1.7387	-1.94236	-1.52418	-3.72021	-0.19495	-0.626862
SWI4	SIC1	NA	NA	0.008527	0.340451	NA	NA	-0.524009
SWI4	LAG1	0.851245	0.624768	0.429625	-0.52917	1.57248	1.24241	1.29234
SWI4	YJL175W_delta	NA	NA	-0.148647	0.535847	NA	NA	-1.02016
SWI4	YOR154W	-1.00742	0.297672	0.115939	0.29185	-1.46124	0.0142687	-0.304462
SWI4	ATP10	0.925653	0.825489	1.47195	0.927131	-0.00354534	-0.112849	0.716426
SWI4	PSP1	-1.85863	-0.14239	-1.0197	-0.013365	-2.02396	-0.129978	-1.45878
SWI4	YNL324W	0.205805	0.359411	1.03444	1.21187	-1.16999	-0.934606	-0.315065
SWI4	YLR414C	-1.02194	-0.05995	-2.87803	-1.79471	0.872233	1.84682	-1.53374
SWI4	KCC4	-0.676655	-0.336152	-0.87753	-0.898269	0.265631	0.606612	-0.0263608
SWI4	CLG1	1.38069	0.929009	1.05397	-0.781952	2.45805	1.83826	2.52667
SWI4	SST2	NA	NA	NA		NA	NA	NA
SWI4	OPY2	3.70361	-0.589894	0.498871	-0.762971	5.29721	0.195154	1.71879
SWI4	UBC4	-0.977664	0.833412	1.1128	1.11284	-2.357	-0.307428	-0.0617103
SWI4	HOR2	-1.37896	-1.68703	-1.59954	-1.08067	-0.295047	-0.609557	-0.773416
SWI4	PFK27	0.406716	0.754753	0.237834	0.197669	0.246359	0.603956	-0.000392334
SWI4	YLR312C	NA	NA	NA		NA	NA	NA
SWI4	NCS2	-5.57882	-3.74256	-6.28439	-3.85969	-0.964615	0.208992	-2.25233
SWI4	UBX7	0.0172	0.281863	0.114805	-0.645175	0.75958	0.999698	1.01256
SWI4	SET3	2.81728	1.89012	2.17803	2.175	0.759349	-0.380668	-0.0636381
SWI4	NUP42	-1.19766	-0.294764	0.65689	-0.574663	-0.669985	0.30745	1.67617
SWI4	FPS1	-4.44942	-1.4004	-2.24202	-2.358	-2.03463	1.0107	0.114513
SWI4	PML1	0.525092	0.836568	-0.213164	0.278829	0.288492	0.608834	-0.749264
SWI4	SKM1	1.45418	-0.091189	-0.623555	0.086561	1.58615	-0.182099	-1.05621
SWI4	LPP1	-0.768841	0.065335	0.659127	-0.755538	0.00540131	0.886132	1.93385
SWI4	DCR2	1.79784	0.021895	0.788981	1.035	0.892126	-1.11043	-0.407048
SWI4	OAC1	0.251225	-0.008289	-0.006238	0.129515	0.147484	-0.139369	-0.24795
SWI4	SIP1	1.41907	-1.61328	1.51378	1.52406	-0.140036	-3.34798	-0.0802335
SWI4	PKH2	1.06753	0.854407	0.884661	0.367034	0.811534	0.531819	0.674844
SWI4	AIP1	-0.487425	-0.222012	0.346869	-0.114091	-0.412964	-0.107403	0.591765
SWI4	RLF2	2.24783	0.466405	0.345737	1.98592	0.277607	-1.71656	-2.4041
SWI4	PHO8	0.648211	0.972801	0.825768	0.510881	0.157628	0.503962	0.387613
SWI4	GUP1	NA	-8.07473	-9.51818	-5.61671	NA	-0.346325	-1.74773
SWI4	VPS27	NA	-1.78851	0.504696	1.00271	NA	-2.97774	-0.764064
SWI4	SMK1	2.25697	2.13687	2.37354	1.29702	1.14272	0.94191	1.48653
SWI4	RHB1	-2.03973	-2.01388	-2.7336	-2.68899	0.742523	0.721766	-0.102357
SWI4	KIN2	0.247553	-1.4009	-2.07899	0.282067	-0.0293801	-1.76784	-3.34817
SWI4	MNN5	-0.942298	-0.696536	-1.18723	-0.838588	-0.0947472	0.162342	-0.536834
SWI4	RXT3	-0.687378	-2.5401	-2.44532	-1.28286	0.679788	-1.2675	-1.65519
SWI4	OPI10	-0.502177	-0.071713	0.527114	-1.17424	0.764615	1.17816	2.33729
SWI4	FRE4	2.14529	2.92518	2.05927	1.67068	0.548866	1.45511	0.494794
SWI4	GET2	NA	NA	NA		NA	NA	NA
SWI4	HMG2	1.81804	1.71775	1.84958	1.06712	0.877947	0.718471	1.05581
SWI4	CLB3	-3.3363	-1.22879	-1.62691	-0.476696	-3.03062	-0.783329	-1.65088
SWI4	PIG1	0.257575	0.72263	-0.469927	0.168324	0.110736	0.600984	-0.955083
SWI4	DUN1	-2.25856	-4.86929	-1.93972	-1.84497	-0.386895	-2.91251	-0.180011
SWI4	MSH6	1.12581	1.3456	1.38437	0.857408	0.309814	0.536204	0.690924
SWI4	ASK10	-0.2906	1.06866	-0.285626	-0.253775	-0.0319964	1.42265	-0.101736
SWI4	SEL1	NA	NA	NA		NA	NA	NA
SWI4	PPZ2	-2.66361	-1.1654	-1.84818	-1.82957	-0.833684	0.708279	-0.0748021
SWI4	BFA1	0.898724	0.876055	0.980097	0.937477	-0.0468262	-0.0688283	0.0018802
SWI4	KNS1	2.53597	1.04209	2.26619	2.00711	0.615698	-1.1366	0.309803
SWI4	RIC1	-9.47683	-10.9333	-6.33862	-10.0413	0.939534	0.372232	2.04079
SWI4	NPL4	1.93068	2.17536	NA	2.0813	-0.244873	0.0712392	NA
SWI4	STD1	0.495865	-0.32385	-1.20277	-0.060883	0.639997	-0.273256	-1.64784
SWI4	GUT1	1.20138	1.73325	1.28005	0.846161	0.407323	0.983789	0.557996
SWI4	SYC1	-1.45499	-0.280035	-0.76007	-2.28165	0.927385	2.09553	2.05318
SWI4	MDM30	-2.40722	-1.52538	-2.17298	-2.63985	0.316222	1.17013	0.596768
SWI4	ERG3	NA	NA	NA		NA	NA	NA
SWI4	KRE11	-3.15451	-3.78305	-3.96979	-2.33416	-0.785239	-1.36113	-2.24663
SWI4	PDR8	1.54041	1.72862	2.2489	1.03857	0.581705	0.762696	1.67944
SWI4	MON1	0.205648	1.36243	-1.14564	-0.460175	0.763483	1.95769	-1.01127
SWI4	MSG5	0.832916	1.15358	1.00734	0.744102	0.101295	0.446565	0.314436
SWI4	PTK2	4.15905	3.73759	4.17292	3.56938	0.635993	0.103802	0.845739
SWI4	TOP3	-1.9727	NA	-1.69743	-0.887779	-1.15235	NA	-1.17756
SWI4	DNM1	-0.599166	-0.012664	-0.386366	-0.602426	0.023749	0.638912	0.247133
SWI4	SIR1	0.628754	-0.084422	0.565417	1.5568	-1.11895	-1.7979	-1.47752
SWI4	CSF1	-0.108679	NA	0.647879	0.434371	-0.605102	NA	0.243985
SWI4	LGE1	NA	NA	NA		NA	NA	NA
SWI4	YKR077W	-1.7096	-1.35631	-1.06617	-0.595416	-1.18425	-0.792632	-0.711828
SWI4	YPR063C	1.0516	0.58919	-0.189481	0.878762	0.198852	-0.318535	-1.56018
SWI4	VHS1	-4.32132	-3.13035	-4.1256	-1.8008	-2.47334	-1.32393	-3.22088
SWI4	PDR16	1.31115	0.112164	0.148474	0.774145	0.62353	-0.700083	-0.93738
SWI4	THI6	1.37292	1.44007	0.737666	1.07759	0.336098	0.39515	-0.540083
SWI4	KRE1	-2.7773	-0.273472	-0.814138	0.985154	-4.14773	-1.33832	-2.58894
SWI4	EGD1	-2.48046	-0.946621	-0.604484	-0.565389	-2.01646	-0.391096	-0.109809
SWI4	DYN3	2.28395	2.90986	2.00391	1.95531	0.362103	1.09741	0.00464818
SWI4	EAF7	-4.31451	-0.507587	-1.8211	-1.47061	-2.90193	1.03062	-0.533346
SWI4	ARP6	-0.830767	NA	-1.09963	0.019051	-0.952399	NA	-1.61546
SWI4	YLR111W	2.11159	2.75962	1.69252	2.31554	-0.312425	0.485517	-0.976726
SWI4	YMR291W	0.14629	0.853982	0.175206	0.652693	-0.563613	0.218705	-0.728851
SWI4	SGF11	-0.339072	NA	-1.79384	-1.88933	1.71957	NA	0.0828354
SWI4	DOM34	-1.58148	0.911632	-0.869346	-0.322289	-1.37474	1.32797	-0.818245
SWI4	NKP2	-1.22475	-1.41096	-2.16416	-1.6238	0.464935	0.244637	-0.795678
SWI4	YHL029C	2.05132	NA	NA	0.82567	1.44257	NA	NA
SWI4	PHO13	0.151132	0.844321	-0.11589	-0.237169	0.449296	1.16492	0.113754
SWI4	TWF1	2.42332	2.07145	2.11344	1.45997	1.14689	0.678926	0.876666
SWI4	CHO2	0.648909	-0.67478	0.926608	1.48822	-1.01341	-2.30573	-0.863738
SWI4	YPL182C	0.058387	1.42587	1.6071	0.80071	-0.830702	0.689891	1.08999
SWI4	GSF2	-0.898511	-0.840622	0.784281	0.109648	-1.13166	-1.00847	0.892454
SWI4	PUB1	0.437683	0.573409	1.13401	0.335708	0.125141	0.262311	1.07249
SWI4	NUP53	1.15864	0.48908	0.792837	0.961704	0.21906	-0.518883	-0.297743
SWI4	VID30	-2.21508	-0.307166	-0.31217	-0.472906	-1.86866	0.185334	0.169279
SWI4	TOF2	0.392778	1.23551	0.676703	-1.03852	1.63009	2.44058	2.35681
SWI4	SCJ1	0.726023	0.77184	0.015341	-0.499026	1.39659	1.36749	0.666922
SWI4	VPS5	-4.58317	-3.78399	-3.89104	-1.32803	-3.3321	-2.42184	-3.54667
SWI4	NPR1	3.92432	3.04344	3.38291	1.99856	2.43756	1.22471	1.98514
SWI4	TIF4632	-3.83042	-1.70465	-2.85414	-1.77645	-2.07564	0.0995596	-1.52601
SWI4	SET5	0.224144	1.03274	0.683531	0.075968	0.177446	1.04557	0.79807
SWI4	ASC1	NA	-2.62653	-3.96665	-1.23341	NA	-1.40727	-3.77948
SWI4	GPB1	-1.09817	-0.709922	-1.68746	-2.01013	1.01896	1.368	0.396719
SWI4	YAR1	-0.436192	-1.71173	-1.16134	-0.489211	0.0697175	-1.24866	-0.992684
SWI4	MSN1	-3.20959	NA	-3.71378	-2.94967	-0.162136	NA	-1.06792
SWI4	SSF1	-3.21569	-1.37597	-1.36625	-0.769305	-2.58694	-0.60987	-0.881939
SWI4	DEG1	-0.87965	-4.25878	-6.19459	-4.29012	3.64033	0.171215	-1.75726
SWI4	OPI1	-0.569916	2.54653	2.90202	2.21245	-3.2325	0.357471	0.953033
SWI4	CHS5	1.4238	2.47957	1.6158	2.68611	-1.65284	-0.314963	-1.62907
SWI4	HST1	1.59191	1.7741	2.01553	0.912448	0.792956	0.955247	1.51372
SWI4	YOR342C	-2.1934	-0.811284	-0.73442	-2.17071	0.0284934	1.42942	1.9439
SWI4	ERV41	-0.50924	0.247927	-0.421393	0.312658	-0.920791	-0.0612022	-1.0899
SWI4	ESC1	-0.756698	-0.738718	-1.52172	0.276251	-1.15972	-1.07768	-2.56285
SWI4	YDL089W	0.649167	0.946137	0.936682	0.266592	0.442813	0.742149	0.890846
SWI4	SSK22	-0.580209	NA	0.211167	0.06026	-0.715392	NA	0.155448
SWI4	REX4	0.700868	1.70615	0.823009	1.39074	-0.835671	0.337967	-0.872471
SWI4	LCB4	-1.5077	0.597361	-0.627211	-1.39261	-0.0953932	2.13672	1.01149
SWI4	HHT1	2.31081	1.1283	2.2044	0.382468	2.27833	0.814699	2.54034
SWI4	YGR054W	0.205224	-0.195591	-0.522255	0.12126	0.104751	-0.330896	-0.962491
SWI4	NGL2	0.053991	0.121743	0.440776	0.230798	-0.190472	-0.108616	0.238575
SWI4	PPQ1	0.970173	1.31178	0.66732	0.651447	0.368251	0.721127	-0.0360135
SWI4	PEX22	0.633761	0.773	0.518363	0.575021	0.0663752	0.215082	-0.138771
SWI4	YNL056W	NA	1.12812	0.035374	0.614923	NA	0.56008	-0.872476
SWI4	TRM7	0.961251	2.65075	2.16204	0.630043	0.382744	2.3018	2.12628
SWI4	RRM3	1.05331	-0.3869	0.223065	0.976175	0.0765763	-1.45005	-1.12547
SWI4	YDL025C	-1.19961	-3.0463	-2.80644	-1.5448	0.406232	-1.49941	-1.77882
SWI4	RSN1	-0.288815	0.705215	-0.375955	-0.07152	-0.236309	0.838918	-0.485326
SWI4	PPG1	-1.8377	0.203528	-1.46647	-1.93444	0.143648	2.27327	0.597467
SWI4	PMT2	-7.67596	-2.64357	-3.70496	-1.98902	-3.85159	-0.635114	-2.38817
SWI4	RIM21	0.434157	-0.336322	-0.176502	1.18533	-0.87403	-1.61967	-1.98787
SWI4	YMR269W	1.68213	-0.765875	0.636957	2.36454	-0.918392	-3.42779	-2.55594
SWI4	BBC1	-0.836291	-1.61274	-1.93166	-1.40611	0.651044	-0.186844	-0.775222
SWI4	HXK1	1.61314	1.27866	1.77597	1.59396	-0.00838372	-0.36536	0.196986
SWI4	YOL159C	-0.313286	0.527436	0.362769	-0.424197	0.135258	1.02601	1.05053
SWI4	YPL144W	-2.88161	-1.88296	-2.67321	-1.85498	-1.03834	-0.00307503	-1.16942
SWI4	MUD1	-1.76138	-0.611164	-1.11321	-1.0034	-0.796042	0.42694	-0.204901
SWI4	YJR128W	-0.852471	-0.028276	-0.098225	-1.09463	0.288385	1.1399	1.33436
SWI4	MET16	0.441458	0.272161	0.103352	0.335491	0.129661	-0.0597035	-0.383588
SWI4	UFD2	1.175	1.10008	1.78894	1.32984	-0.199323	-0.269383	0.596452
SWI4	MIH1	-2.40476	-1.08186	-0.132003	-0.257207	-2.31045	-0.860069	0.119278
SWI4	ARF1	-9.97744	-12.2096	-15.3216	-9.31716	0.638776	-0.116173	-2.04399
SWI4	YLR374C	-4.0557	-0.842591	-3.01874	-1.04198	-3.07957	0.22298	-2.76164
SWI4	RPS19B	NA	-2.66378	-3.62645	0.457888	NA	-3.21852	-5.69216
SWI4	SRP40	0.094303	-1.57601	-1.57754	-0.141131	0.276233	-1.50546	-2.05859
SWI4	WHI4	-1.35005	-0.558228	-0.014321	-0.62457	-0.78351	0.0822688	0.80185
SWI4	CNA1	-0.237725	-1.33467	-1.16786	-0.45898	0.26018	-0.914045	-1.04393
SWI4	COX10	1.26321	1.46751	1.42277	1.10871	0.168602	0.391023	0.386875
SWI4	TIM18	-0.759411	-1.21966	-0.095097	-0.897395	0.17299	-0.314881	1.07211
SWI4	SAC7	1.6577	1.52135	2.46761	0.91086	0.873101	0.673432	2.17886
SWI4	PSK1	0.628881	-0.752474	-0.537979	-2.34943	3.31936	1.66834	2.46531
SWI4	IML2	-0.003058	-1.17147	-0.673432	-0.361655	0.415667	-0.844373	-0.490109
SWI4	NUP100	1.07927	2.41	1.95559	1.62638	-0.66587	0.893573	0.409194
SWI4	RPS29A	-1.07358	-1.77188	-2.65821	-0.475217	-0.642701	-1.32556	-3.0652
SWI4	IOC2	1.86525	0.592315	2.00072	1.56716	0.332894	-1.10541	0.559625
SWI4	RTT109	0.989137	1.05422	0.64028	1.24023	-0.3138	-0.220285	-0.908472
SWI4	NAME	NA	NA	NA		NA	NA	NA
SWI4	PUS1	NA	NA	NA		NA	NA	NA
SWI4	YPR197C	NA	3.30761	NA	2.5747	NA	0.840888	NA
SWI4	TAX4	2.28765	1.44165	1.8286	1.44002	1.00529	-0.00974953	0.494785
SWI4	PEX1	0.959064	NA	-0.088935	1.4058	-0.546495	NA	-2.17616
SWI4	EST1	-3.49947	-1.87642	-3.32436	-2.64842	-0.766496	0.820647	-0.965788
SWI4	PKR1	-4.43166	-2.59752	-3.98745	-4.14119	-0.0394837	1.58573	0.181089
SWI4	NAM7	-3.06822	-1.43469	-1.62653	-0.214843	-3.02394	-1.27804	-2.02411
SWI4	NPT1	-1.71225	-1.87094	-2.53331	-0.992672	-0.754191	-0.891591	-2.1777
SWI4	STB1	NA	NA	NA		NA	NA	NA
SWI4	MID1	-2.17202	0.025446	0.47579	0.160609	-2.51216	-0.136544	0.38662
SWI4	HHF2	0.06344	0.134129	0.251734	0.188991	-0.132445	-0.0506452	0.0313802
SWI4	SKI7	0.024148	1.2683	-0.478156	-0.085207	0.133496	1.47979	-0.609886
SWI4	TCB3	0.546648	0.619955	1.21775	-0.488464	1.18156	1.19372	2.34413
SWI4	MNN10	-2.63541	-1.67802	-1.45724	-0.983341	-1.73408	-0.701171	-0.710926
SWI4	LIA1	-3.41359	-3.01006	-1.2462	-0.747831	-2.78015	-2.30125	-0.750346
SWI4	ALG12	-2.48175	NA	-1.42004	0.036158	-2.71408	NA	-2.08619
SWI4	YGR071C	NA	-2.17639	-2.68208	-1.78581	NA	-0.376046	-1.27667
SWI4	BST1	-0.975673	-0.463423	-0.275976	-0.279119	-0.751471	-0.18911	-0.052491
SWI4	YEL043W	-3.92967	-5.60821	-4.6071	-3.67131	-0.103229	-1.17541	-1.15734
SWI4	ATG17	1.33	-0.991056	1.85109	2.98953	-2.15593	-4.35829	-1.72844
SWI4	DPB4	-0.316139	NA	-0.243661	-1.53194	1.36694	NA	1.74143
SWI4	PSR1	1.08451	0.5908	0.656144	0.912705	0.197653	-0.353923	-0.421983
SWI4	YPR045C	NA	-4.73968	-4.89828	-4.96189	NA	0.368678	0.0831767
SWI4	AIR1	-1.03939	-0.701872	-0.777296	-0.703666	-0.351757	0.0140013	-0.157974
SWI4	RAD24	0.890494	-0.36107	0.5256	0.577793	0.361255	-0.996265	-0.132446
SWI4	AVO2	0.20551	0.955452	0.194896	-0.674209	1.00564	1.7513	1.16612
SWI4	IMP2'	NA	-3.70303	-2.01872	-1.59108	NA	-2.07634	-0.639935
SWI4	MAK3	1.17229	0.158932	0.328769	-0.360931	1.74548	0.564141	0.913656
SWI4	MCM16	0.58083	0.841934	1.29194	-0.128108	0.812294	1.0457	1.95335
SWI4	GGA1	0.200316	-0.083686	1.02515	0.737101	-0.598009	-0.869959	0.349586
SWI4	MSI1	0.776791	1.15382	0.611852	0.956694	-0.210719	0.209612	-0.547055
SWI4	YNR020C	0.938113	0.146018	0.771153	0.408781	0.61279	-0.273038	0.454887
SWI4	DBP1	-1.1116	-1.1426	-1.42865	-0.30746	-0.870653	-0.871158	-1.61897
SWI4	POM152	-0.799299	NA	-0.914039	-0.13638	-0.740808	NA	-1.13986
SWI4	PCL2	-6.85215	-5.28975	-4.22371	-2.93456	-2.56421	-1.84773	-1.71413
SWI4	MKK1	-1.51558	-0.745422	-2.41195	-1.02556	-0.504012	0.30838	-1.96459
SWI4	MSC1	1.06503	-0.795606	0.249504	0.101635	1.11679	-0.951742	0.151173
SWI4	PHO90	1.58905	1.27851	1.18927	0.65985	1.08999	0.675511	0.691552
SWI4	ZDS1	-1.36352	-1.87135	-1.36319	-1.59337	0.280533	-0.260231	0.267622
SWI4	DAK1	-1.65173	-1.89896	-1.62854	-1.93163	0.340314	0.0593101	0.369664
SWI4	UBC13	-1.5565	-0.817096	-0.036772	-1.33308	-0.213463	0.554573	1.75263
SWI4	ENT2	0.539797	NA	2.06343	1.74519	-1.44881	NA	0.393379
SWI4	ELG1	-4.37228	-2.06084	-3.12419	-1.43794	-2.99653	-0.615018	-2.36237
SWI4	CYT1	2.57857	2.08308	2.06236	2.14514	0.49483	-0.114941	-0.188797
SWI4	YMR111C	0.544547	1.80358	0.262889	0.52264	0.0236075	1.42571	-0.422445
SWI4	SET2	1.78291	0.822567	1.28075	0.390701	1.64068	0.471068	1.20247
SWI4	TAT1	-1.5437	-0.872283	-1.41422	-0.17346	-1.49775	-0.726988	-1.78573
SWI4	SER1	-0.336209	-0.951017	-1.54909	-1.20692	0.984664	0.284806	-0.527845
SWI4	PCL8	-1.90844	-0.49403	-1.27198	0.019108	-2.11511	-0.540865	-1.85591
SWI4	STV1	NA	NA	NA		NA	NA	NA
SWI4	PSK2	-4.10468	-2.83508	-3.66641	-3.00302	-0.91846	0.21345	-0.931697
SWI4	NFT1	1.33715	0.906545	0.991551	0.540596	0.923073	0.398923	0.580387
SWI4	POA1	-0.807576	0.953693	-0.494093	-0.145026	-0.74039	1.18335	-0.548133
SWI4	UBX4	-0.161577	-0.525213	-0.764355	-0.539739	0.437817	0.027467	-0.368548
SWI4	BCK2	-5.45193	-5.67034	-6.72633	-6.46451	1.00147	0.824989	0.034884
SWI4	ALG6	-4.2336	0.475499	-3.30838	-2.55972	-1.60775	3.16761	-1.06525
SWI4	DOG1	-1.21005	-1.61635	-1.67031	-0.799585	-0.417309	-0.827796	-1.26245
SWI4	YLR407W	1.07186	1.05394	0.125891	-0.115024	1.35339	1.25848	0.28211
SWI4	CTK2	NA	NA	NA		NA	NA	NA
SWI4	YPR091C	1.99619	1.33027	1.06043	0.740667	1.47811	0.64999	0.394524
SWI4	MYO5	2.52847	1.18154	2.44261	1.54291	1.19411	-0.417055	1.23162
SWI4	HCM1	-0.720205	0.431734	-2.21404	-0.64823	-0.0595927	1.16328	-2.22849
SWI4	DOA1	-6.73765	-4.98358	-3.90414	-6.6543	0.651583	1.22172	2.67228
SWI4	ISW2	1.49889	0.028551	1.02102	1.03383	0.537964	-1.10186	-0.0799564
SWI4	PDE2	-2.49842	-2.58805	-4.0031	-3.12294	0.726141	0.582001	-1.17682
SWI4	YGR058W	1.81872	1.56761	1.33757	0.787129	1.21177	0.864174	0.724449
SWI4	SLK19	0.241536	-0.015831	-0.00598	0.016773	0.264152	-0.0268358	-0.0889328
SWI4	YBL009W	1.22287	0.823198	1.11791	0.423898	0.92587	0.435425	0.924737
SWI4	NUT1	-2.41309	-1.37271	-3.16068	-1.98608	-0.401152	0.656623	-1.6478
SWI4	YPR174C	2.20188	1.82898	1.87367	1.68834	0.596512	0.136696	0.201772
SWI4	GMH1	2.13925	1.13127	2.54953	0.936433	1.43989	0.207039	2.26008
SWI4	SSK1	-0.839046	0.446527	-0.220208	-1.69097	0.958493	2.27277	1.99593
SWI4	PIG2	-0.017762	-0.300985	-0.061888	-0.306071	0.336093	0.0134814	0.286709
SWI4	YNK1	0.352998	0.855717	0.39831	0.009148	0.398972	0.913619	0.490729
SWI4	YMR148W	-0.343751	-0.329184	-0.599991	0.24643	-0.65846	-0.607696	-1.24803
SWI4	RAD1	2.94236	1.75245	3.3612	2.55999	0.417819	-1.00397	1.11888
SWI4	HST3	4.89311	3.52204	3.92102	3.57254	1.5132	-0.180167	0.451796
SWI4	CHL1	-1.21608	-0.932485	-1.10168	-1.04599	-0.155341	0.132146	-0.129696
SWI4	NHP6A	-1.1286	0.169715	-0.137643	0.322277	-1.63287	-0.155155	-0.70413
SWI4	MSC3	0.904912	0.850543	2.1501	0.204291	0.811678	0.70571	2.71726
SWI4	NMD4	0.109689	0.470618	0.377438	0.209823	-0.10367	0.287014	0.17896
SWI4	LSB6	1.09596	1.27712	1.85316	0.404299	0.801273	0.953691	2.00754
SWI4	VPS71	-0.582288	0.131516	-0.060037	0.60817	-1.33804	-0.501838	-0.997239
SWI4	SUB1	-3.29912	-0.853912	-3.08909	-1.94589	-1.34264	1.15202	-1.60484
SWI4	MSS18	-0.859092	-0.487835	-1.52611	-0.746088	-0.105043	0.285239	-1.13638
SWI4	MET14	0.04276	0.2826	0.452319	-0.634286	0.776189	0.988838	1.4722
SWI4	PEA2	NA	NA	NA		NA	NA	NA
SWI4	MRK1	2.90585	1.52469	2.35102	0.924504	2.39248	0.661864	1.9911
SWI4	IES3	0.008282	-0.4001	-1.11855	0.646128	-0.712422	-1.11111	-2.54023
SWI4	PUS4	-1.72144	-1.31463	-2.07943	-0.988325	-0.768942	-0.319079	-1.55661
SWI4	RAD6	NA	NA	NA		NA	NA	NA
SWI4	CMK1	-0.713477	-1.96631	-1.26875	-0.825579	0.144319	-1.16383	-0.668221
SWI4	YIL042C	1.16565	0.515011	1.16129	0.329952	0.968519	0.205999	1.1193
SWI4	HOT1	0.188274	-0.405581	-0.124235	-1.03351	1.39289	0.676216	1.21285
SWI4	HAT2	0.621006	-0.495725	-0.410599	1.05389	-0.504458	-1.64959	-2.11779
SWI4	SNX4	-1.98455	-2.06995	-4.00409	-2.92824	1.05541	0.908704	-1.48954
SWI4	RPS10B	1.61185	-0.351888	0.576983	1.01168	0.698656	-1.45058	-0.674359
SWI4	DMA2	1.1677	1.43657	1.04632	0.910146	0.291165	0.579105	0.134427
SWI4	YPL261C	-2.59677	-0.352116	-1.51842	-0.438715	-2.27736	0.100676	-1.56111
SWI4	TOR1	0.712262	4.45759	0.654913	1.43786	-0.878162	3.65447	-1.17983
SWI4	POL32	-0.217283	-0.546579	-0.686089	-0.346482	0.155962	-0.206004	-0.528922
SWI4	RCK2	-2.50957	-2.37125	-2.44571	-2.66349	0.233881	0.338291	0.256511
SWI4	RIF1	2.08535	1.6326	2.028	0.797058	1.51708	0.925953	1.69631
SWI4	AKL1	1.07172	0.173361	-0.390905	0.566155	0.585194	-0.412133	-1.40372
SWI4	FET3	0.309799	-0.318478	-0.493233	-0.155317	0.536259	-0.166493	-0.532441
SWI4	EAF3	0.876179	-0.809627	-0.071103	0.66246	0.246325	-1.56666	-1.08921
SWI4	SEC22	NA	-9.3293	-10.5036	-8.13113	NA	0.289998	-0.781477
SWI4	RER1	-0.529924	-2.15322	-1.29926	-2.30599	1.96566	0.188735	1.34183
SWI4	SRC1	1.09824	0.999427	1.07463	0.765927	0.384025	0.253959	0.378848
SWI4	PAC1	1.83815	2.54583	1.49143	1.18787	0.763812	1.53858	0.371863
SWI4	RAD23	-2.4127	0.074902	0.477549	-0.593051	-1.91401	0.722553	1.44967
SWI4	RPS28B	-1.04034	-1.07509	-1.49589	-0.781882	-0.266172	-0.298005	-1.04463
SWI4	RPA34	5.07974	3.06962	3.33545	2.82728	2.90226	0.237318	0.688398
SWI4	MUB1	-1.70169	-0.165786	0.037342	0.604535	-2.53458	-0.815975	-0.855088
SWI4	PHO80	-4.43583	-0.393841	-0.452107	-0.064835	-4.59221	-0.343898	-0.601897
SWI4	PHO23	-0.16081	-0.370499	-0.173183	0.171031	-0.365989	-0.571236	-0.541304
SWI4	CRZ1	1.70006	0.634074	1.86082	1.07036	0.733781	-0.479107	1.06725
SWI4	YOR006C	-1.02686	NA	-0.466295	-0.496972	-0.56685	NA	-0.0137442
SWI4	ARC18	-4.70748	-1.02172	-2.34494	-0.949315	-3.85828	-0.0644702	-1.97734
SWI4	UBP13	0.397099	-0.333201	-0.721752	-0.83646	1.40623	0.544363	0.104694
SWI4	YNL171C	-2.70172	NA	NA	-0.119031	-2.78468	NA	NA
SWI4	TEF2	NA	NA	NA		NA	NA	NA
SWI4	VPS38	-2.94967	-2.70135	-1.22611	-1.08375	-1.9302	-1.63818	-0.250142
SWI4	PPH21	-0.493174	0.137311	1.59811	-0.683733	0.23123	0.886315	3.15418
SWI4	LDB18	2.83884	1.15478	2.68778	2.6424	0.174497	-1.73843	-0.00392169
SWI4	VAM10	NA	-3.99889	-5.28145	-1.34936	NA	-2.61624	-5.35253
SWI4	RAD52	-2.07053	-2.86187	-2.86962	-0.214291	-1.99297	-2.69762	-3.71778
SWI4	PEX13	-0.396366	-1.60597	-1.85744	-0.524463	0.154715	-1.1024	-1.90489
SWI4	LAS21	NA	-7.47996	-11.716	-9.33312	NA	1.19038	-0.696324
SWI4	FMP27	1.37554	0.734382	1.72621	0.559914	0.945213	0.18935	1.604
SWI4	KIN82	0.271798	0.162432	-0.297298	0.143603	0.154825	0.0281823	-0.677366
SWI4	RTT102	-0.228702	0.348173	-0.18151	-0.616606	0.448846	1.04007	0.555369
SWI4	SWA2	-0.735622	-1.26829	-1.35838	-1.34515	0.69433	0.0991018	-0.0706716
SWI4	CCW12	0.438142	1.01977	-0.536271	1.15748	-0.837063	-0.16609	-2.44041
SWI4	PTC5	-0.03803	0.058873	-0.717599	0.257727	-0.325138	-0.204674	-1.42943
SWI4	SLX8	NA	NA	NA		NA	NA	NA
SWI4	YBR255W	-0.779316	-0.065099	-0.062581	-0.77735	0.0179599	0.769939	0.948934
SWI4	YKR074W	0.407897	0.566529	1.27505	0.359517	0.0644656	0.229483	1.23857
SWI4	CNB1	-4.23216	-0.306544	-0.973775	-2.01879	-2.15931	1.79538	1.4001
SWI4	RAD26	-0.652575	NA	-0.431913	-0.319011	-0.36794	NA	-0.215794
SWI4	DYN2	-0.598644	0.735095	-0.241247	0.233595	-0.932498	0.544498	-0.725128
SWI4	YMR057C	1.04598	0.57013	0.128699	0.269356	0.899928	0.32978	-0.254851
SWI4	ERD1	NA	-2.65103	NA	-1.33053	NA	-1.33257	NA
SWI4	TCB2	-1.96425	-1.76761	-1.90461	-1.35774	-0.611446	-0.3959	-0.804678
SWI4	YSN1	1.25893	1.48971	1.16658	0.235806	1.18614	1.37078	1.26016
SWI4	SPP1	-3.30327	-2.61461	-2.428	-1.28609	-2.09095	-1.34082	-1.6268
SWI4	ATO3	-1.14218	-0.102579	-0.059602	-0.349952	-0.857457	0.272657	0.351677
SWI4	YPL184C	-1.74244	-1.80334	-3.09999	-1.63018	-0.0807587	-0.152413	-2.06492
SWI4	PSY3	-2.06733	-2.07652	-1.61406	-1.91965	-0.118785	-0.135658	0.373113
SWI4	MAK10	3.32613	2.25376	3.48793	2.53982	0.946437	-0.382074	1.35361
SWI4	CWC21	-0.379899	0.922266	-0.061239	-0.109216	-0.296751	1.11142	0.010601
SWI4	UBA3	0.499441	-0.06981	0.022879	0.486561	0.0242755	-0.587112	-0.709424
SWI4	NOP16	2.65697	2.67608	1.92863	1.88383	0.925076	0.903854	-0.000831454
SWI4	PET123	NA	NA	NA		NA	NA	NA
SWI4	RGD1	-0.910732	-1.1417	-1.10597	-0.76374	-0.142693	-0.387638	-0.532586
SWI4	TEL1	-0.255806	-0.744603	-1.09254	-0.389818	0.161411	-0.363125	-1.03535
SWI4	RRD2	-3.44926	-3.98859	-3.25973	-3.77289	0.459393	-0.102458	0.653675
SWI4	YLR065C	-1.39692	-1.42994	-0.344975	0.278352	-1.83565	-1.79463	-0.934082
SWI4	NPP1	0.258395	0.765993	0.518199	-0.279414	0.618556	1.12632	1.06552
SWI4	CAP1	NA	NA	NA		NA	NA	NA
SWI4	YNL224C	0.0411	NA	NA	0.352935	-0.34334	NA	NA
SWI4	YLL014W	-1.07438	-0.017673	-0.713521	0.279342	-1.52288	-0.309677	-1.45411
SWI4	BNR1	NA	NA	NA		NA	NA	NA
SWI4	YMR003W	0.081912	-0.607053	-0.632337	-0.218609	0.349919	-0.407479	-0.639127
SWI4	YNL217W	NA	NA	-0.997124	-1.00283	NA	NA	-0.0473323
SWI4	HAC1	0.292575	0.630139	-0.13212	0.745981	-0.528289	-0.12839	-1.29261
SWI4	BUD6	-9.33909	-7.0736	-4.20705	-1.93114	-3.17806	-3.46787	-3.11259
SWI4	RPL15B	2.88581	2.36103	2.53786	2.18442	0.835297	0.169676	0.447412
SWI4	REV1	-0.80562	0.775535	-0.002214	0.088124	-1.00213	0.743367	-0.184041
SWI4	NUP133	NA	1.10893	0.74992	0.928477	NA	0.190904	-0.311471
SWI4	CTF3	0.088917	0.799082	0.383452	-0.014713	0.127015	0.878561	0.503398
SWI4	YGR122W	0.744127	0.403762	-0.025377	-0.314466	1.20814	0.776333	0.349902
SWI4	OXR1	1.35957	0.046115	1.2281	-0.259847	1.87851	0.33533	2.03698
SWI4	PEP8	-1.69556	0.386265	-0.980222	-0.078098	-1.77161	0.504772	-1.31344
SWI4	TPS2	0.173475	-1.46019	-1.81163	-1.08219	1.43125	-0.372696	-1.06608
SWI4	GTR1	2.84965	NA	3.17459	2.30703	0.627531	NA	1.21745
SWI4	ELF1	1.01639	2.7976	1.31109	0.833837	0.210142	2.23623	0.619932
SWI4	MSU1	1.19603	-0.650709	0.422255	1.02598	0.187082	-1.78552	-0.913831
SWI4	IRA2	NA	NA	-0.894372	-0.922688	NA	NA	-0.0157934
SWI4	GBP2	NA	NA	NA		NA	NA	NA
SWI4	UBC11	1.88265	1.64831	2.54098	1.34847	0.621767	0.324863	1.65376
SWI4	YJR129C	-0.391773	-0.393555	0.442326	-0.026084	-0.404309	-0.385044	0.602249
SWI4	PTP3	NA	NA	NA		NA	NA	NA
SWI4	SPE3	1.96289	0.340973	0.851786	3.09666	-1.56626	-3.19875	-3.30168
SWI4	TPM1	-8.15358	-8.43422	NA	-7.63532	0.605323	0.3718	NA
SWI4	YIL102C	-1.41381	-2.27953	-2.75793	-2.17576	0.857895	-0.0730551	-0.844989
SWI4	BRE2	-4.08814	-3.56854	-2.94576	-2.06682	-1.96296	-1.46345	-1.24344
SWI4	HUA2	-0.09312	-0.407684	-0.702711	0.188079	-0.308656	-0.629249	-1.31047
SWI4	IME2	0.215285	0.931266	0.296684	0.399191	-0.198509	0.580745	-0.201165
SWI4	RTT106	1.29306	1.20376	2.48601	1.60203	-0.382645	-0.458463	1.2212
SWI4	YPL158C	2.88	2.18918	2.69884	1.99755	1.06352	0.187596	0.954747
SWI4	BUG1	-2.80974	-2.3874	-3.06155	-2.6423	-0.102271	0.300796	-0.61473
SWI4	FAB1	-1.84602	-0.706038	-1.41696	-0.764116	-1.14907	0.0735286	-0.959623
SWI4	ARK1	-0.234365	0.801373	-0.215657	-0.668975	0.501723	1.58088	0.581011
SWI4	CHS6	-6.61613	-2.94134	-3.60906	-4.77231	-0.416301	1.81271	1.42122
SWI4	RPL43A	-2.28379	-5.14883	-3.89787	-5.09792	2.86699	0.273971	1.46643
SWI4	GAL83	NA	NA	NA		NA	NA	NA
SWI4	CLB1	0.986774	NA	-0.71596	0.415596	0.661379	NA	-1.64928
SWI4	HHT2	0.23128	0.293257	0.030631	-0.118895	0.406133	0.448922	0.153504
SWI4	YGK3	0.121543	NA	0.560931	-0.236094	0.414581	NA	1.06469
SWI4	DBF20	-0.333952	0.035481	-0.952245	-0.282477	-0.0485819	0.348162	-0.989386
SWI4	PDA1	-0.674644	-0.473018	-0.16967	0.353437	-1.15421	-0.876022	-0.793049
SWI4	TMA19	0.722858	NA	-0.771603	0.787707	-0.0771269	NA	-2.25123
SWI4	ACE2	-1.83795	NA	NA	-1.90694	0.113855	NA	NA
SWI4	CKA2	0.731927	0.83	1.11771	0.744128	-0.0159961	0.0923827	0.470764
SWI4	YKE2	-0.184135	-0.536005	0.1606	1.07182	-1.4122	-1.71186	-1.34947
SWI4	YOR227W	-2.04411	-1.89013	-1.8716	-1.94899	-0.0623573	0.0862443	0.0578223
SWI4	YPT7	-5.98696	-2.49876	-4.74578	-2.83848	-2.49289	0.385981	-2.52623
SWI4	CAF120	NA	NA	NA		NA	NA	NA
SWI4	ALG9	-2.6718	-0.987528	-1.84621	-2.3123	-0.32942	1.38838	0.595689
SWI4	CHS1	2.10367	NA	1.62423	0.994074	1.32582	NA	0.838307
SWI4	CLB6	2.61979	3.56291	3.17173	2.22369	0.447551	1.58686	1.33701
SWI4	YVH1	-0.506878	-0.189412	-1.89583	-0.011294	-0.551365	-0.182493	-2.68358
SWI4	MUM2	-6.89679	-2.94393	-3.45702	-2.19846	-3.13229	-0.703927	-1.76263
SWI4	YBR094W	0.02896	-0.217399	-0.693808	0.487187	-0.509073	-0.745658	-1.71885
SWI4	NOT3	1.81457	1.93748	2.25845	1.13365	0.794693	0.900435	1.55614
SWI4	APL5	0.128072	NA	0.349664	-0.278227	0.469672	NA	0.826677
SWI4	YLR422W	NA	-2.2797	-3.44785	-2.64446	NA	0.405062	-1.12105
SWI4	ADE17	NA	NA	NA		NA	NA	NA
SWI4	AKR2	-0.913528	-1.7712	-1.40525	-0.887477	-0.0087203	-0.89725	-0.771905
SWI4	RBL2	0.06409	NA	1.48431	0.894646	-0.930592	NA	0.780467
SWI4	GIN4	-17.6956	-14.6867	-16.5166	-19.1618	1.0563	1.12722	1.0653
SWI4	SKY1	2.47826	2.45361	2.55298	1.62009	1.03277	0.953083	1.29254
SWI4	HTA1	2.64619	3.83559	3.03276	2.81532	-0.303902	1.20905	0.251676
SWI4	MET22	-2.90653	-5.71503	-6.51113	-1.51092	-1.43043	-3.83458	-6.15022
SWI4	PRM3	-1.35962	-0.736395	-0.133379	-1.39511	0.068715	0.702624	1.70441
SWI4	TSA1	0.078255	-0.006438	0.155134	-1.65178	1.93658	1.75225	2.46475
SWI4	CAC2	-0.191506	0.228879	0.25263	-0.529395	0.392224	0.81917	1.04358
SWI4	PFK2	1.66323	1.21297	1.17024	1.15286	0.591848	0.0558685	-0.0368346
SWI4	UBP2	0.96055	NA	0.960411	0.856853	0.118576	NA	0.0882138
SWI4	YLR235C	-0.894461	-0.48092	-1.14024	-0.717431	-0.175967	0.262244	-0.64496
SWI4	NCL1	2.74226	1.9324	1.93785	2.19692	0.636558	-0.356394	-0.445916
SWI4	HRD1	0.505836	0.743334	-0.024107	-0.265228	0.882628	1.0869	0.2824
SWI4	IMP2	1.16567	0.72775	1.36648	1.21349	-0.0720414	-0.533236	0.156832
SWI4	YCK2	0.335149	-0.603577	0.335797	0.184791	0.179917	-0.83528	0.155587
SWI4	RPS6A	1.51076	2.30602	1.4421	1.70199	-0.265832	0.679404	-0.440061
SWI4	URE2	NA	-2.56769	-3.15435	-1.70224	NA	-0.850337	-2.0406
SWI4	SKG1	-0.432333	-1.42118	-0.359286	-1.01984	0.670953	-0.396899	0.86597
SWI4	PCL9	0.988289	1.09012	0.990488	0.911615	0.0871987	0.188716	0.0532415
SWI4	CSM1	0.892479	0.052652	1.20541	0.376831	0.596902	-0.338735	1.11539
SWI4	BUL1	-0.066617	-1.34536	-0.554676	-0.259384	0.227929	-1.13645	-0.472459
SWI4	SAE2	0.992075	0.247095	-0.350029	0.322185	0.775995	-0.0722832	-1.00288
SWI4	SUR7	0.966686	0.670008	1.92281	1.03974	-0.102055	-0.406271	1.19949
SWI4	YMR010W	-1.45727	-0.178025	-0.512852	-0.903369	-0.573632	0.779245	0.489355
SWI4	PHO3	NA	NA	NA		NA	NA	NA
SWI4	PRS4	0.396702	-0.846026	-1.05219	0.323002	0.0931308	-1.24247	-1.99214
SWI4	ERG6	-6.23166	-2.40282	-4.26893	-4.93379	-0.145317	2.46772	0.741215
SWI4	PLB2	0.577401	0.928814	0.502096	1.12806	-0.641211	-0.235141	-0.945332
SWI4	CTF8	-0.638803	-0.696626	-1.02175	-1.18419	0.624292	0.527764	0.173473
SWI4	YIL039W	0.586509	2.46721	2.51763	0.919234	-0.388164	1.75741	2.23889
SWI4	NEW1	NA	NA	NA		NA	NA	NA
SWI4	VPS53	-3.9291	NA	-5.15811	-4.47949	0.682339	NA	-0.729151
SWI4	REC104	1.45636	-0.049965	0.886858	1.61383	-0.224523	-1.8226	-1.09989
SWI4	APM4	-0.823762	-1.40561	-2.19519	-0.540026	-0.294171	-0.903361	-2.35268
SWI4	COG8	-8.02274	-8.54381	-10.4638	-9.58136	1.22831	0.918424	-0.0990454
SWI4	ASM4	-0.099434	-0.392522	-0.379833	0.085469	-0.199638	-0.503268	-0.711703
SWI4	YGL081W	2.66171	1.8484	2.28703	1.54233	1.36359	0.327201	1.00817
SWI4	BMH1	-1.43457	-0.422664	-0.618892	-0.032299	-1.53324	-0.409534	-0.882388
SWI4	PPT1	0.842466	1.20422	0.616125	0.491711	0.40544	0.778229	0.117761
SWI4	MUS81	-1.66959	-0.502457	-1.03375	0.443687	-2.32085	-1.00405	-2.13602
SWI4	PRS5	-0.248345	-0.648709	-0.820741	-1.12613	0.992507	0.517038	0.370633
SWI4	RCO1	0.30661	0.823233	-0.668871	0.100706	0.242801	0.780931	-1.13989
SWI4	CSM3	3.07467	1.99063	2.41228	1.37104	2.10356	0.688259	1.43567
SWI4	CTL1	-0.714236	-1.54764	-1.19615	-1.7857	1.19777	0.270579	0.767089
SWI4	TRF5	1.13294	2.62515	1.08005	-0.275685	1.60442	3.24334	1.85092
SWI4	YPK1	0.989545	0.657452	0.699577	0.164733	0.955879	0.535105	0.695738
SWI4	CKB2	-0.774499	0.785655	0.348576	1.61749	-2.69831	-0.944941	-1.85623
SWI4	SIN4	-0.099556	-1.65393	-1.747	-0.102044	0.0125105	-1.62921	-2.34944
SWI4	MET18	-3.56872	-2.73546	-4.38763	-2.6395	-0.846418	-0.0515911	-2.31713
SWI4	YPR123C	0.340153	0.22275	-0.187141	0.472224	-0.139826	-0.258823	-0.984796
SWI4	PRE9	-2.85696	-0.682251	-1.32102	-1.55056	-1.33563	0.920019	0.266738
SWI4	PEX6	-0.262515	-1.16116	-0.955282	1.29453	-1.80975	-2.61882	-3.22293
SWI4	SAK1	NA	NA	NA		NA	NA	NA
SWI4	MRC1	1.20368	0.631483	-0.645591	0.563776	0.74118	0.0725014	-1.75878
SWI4	BUB1	-1.8885	-0.975465	-1.66791	-0.453062	-1.53436	-0.540402	-1.74071
SWI4	PTP1	0.792121	0.711696	0.451536	0.522447	0.311295	0.205527	-0.156702
SWI4	SLI15	-2.14566	-1.68567	-2.11133	-1.54228	-0.608079	-0.121792	-0.835317
SWI4	JNM1	1.24004	2.13588	1.65861	1.3062	-0.0938496	0.930206	0.441638
SWI4	SFL1	-1.70728	-1.19507	-0.553252	-1.01355	-0.726021	-0.168893	0.58668
SWI4	MCM21	-0.006736	0.59314	1.25591	0.193466	-0.216958	0.435574	1.44672
SWI4	LCB3	2.20206	2.02524	2.18472	0.44798	2.07107	1.7582	2.41867
SWI4	YLR426W	0.364983	1.84875	0.045039	0.251424	0.138256	1.78072	-0.347346
SWI4	GIM4	0.799107	1.90626	2.61917	2.4062	-1.99826	-0.637139	0.245051
SWI4	SNF5	-0.112401	1.24776	NA	-0.461936	0.405408	1.83691	NA
SWI4	HIR2	-6.16987	-2.16448	-2.39053	-1.38177	-4.48219	-0.779398	-1.44284
SWI4	CPR5	-2.15331	-0.467143	-1.96818	-1.35711	-0.81511	0.953353	-0.893379
SWI4	CSN12	4.00723	3.72758	4.07746	2.56207	1.8266	1.39328	2.21136
SWI4	RPL16A	0.947412	-0.238462	0.975792	0.120102	0.958779	-0.375517	1.15379
SWI4	ISC1	-1.27079	-1.10422	-0.559777	-1.04113	-0.220249	-0.0460539	0.616048
SWI4	HAL1	-2.88494	-3.123	-3.37417	-2.73926	-0.0795115	-0.340626	-0.893179
SWI4	SCS3	-0.659103	-0.977071	-0.945404	-1.1976	0.616662	0.248122	0.298224
SWI4	FAR3	-4.08818	-1.03912	-2.52256	-1.97083	-2.06114	0.984071	-0.80316
SWI4	CRN1	1.49539	1.53659	1.9419	1.22476	0.306721	0.338318	0.968444
SWI4	RPL17B	-2.92662	NA	-1.65908	-3.13872	0.320451	NA	1.98864
SWI4	RPN10	-11.89	-11.3723	-9.10924	-8.3902	-0.023822	-0.185769	-0.0586412
SWI4	SKN7	-9.90328	-2.27628	-4.16488	-2.45226	-2.5866	0.212419	-2.35074
SWI4	CAJ1	1.78571	0.811965	0.980971	0.467425	1.55275	0.375491	0.669063
SWI4	MBF1	1.03867	1.26823	0.776872	0.105522	1.08167	1.27097	0.887834
SWI4	CKI1	-0.247353	0.820231	-1.04138	0.515609	-0.854068	0.331801	-2.24796
SWI4	BIT61	1.13606	1.59806	1.68326	0.182737	1.10509	1.54745	2.06735
SWI4	MOT3	-0.33214	0.228583	0.504167	0.320044	-0.728654	-0.0897954	0.20219
SWI4	SOL1	0.609585	0.592601	0.084368	1.21478	-0.70453	-0.682564	-1.66
SWI4	RGA1	-0.959528	0.523702	1.16327	-0.459288	-0.534004	1.05955	2.2264
SWI4	IKI3	-1.73267	-3.22503	-2.95794	-1.83802	0.152889	-1.34825	-1.58405
SWI4	VPS21	-9.17488	-4.42034	-3.28593	-6.48072	-0.0576537	1.5175	3.51007
SWI4	DUS3	-2.64762	-1.71568	-2.58783	-2.44197	-0.142239	0.774006	-0.240826
SWI4	OST3	-9.72311	-0.336149	-3.88873	-1.70456	-3.48112	1.43875	-3.02853
SWI4	CTI6	-4.17663	-0.697429	-2.07487	-1.74643	-2.46919	1.10743	-0.502888
SWI4	LTP1	0.103167	-0.530266	-1.72792	1.27846	-1.36649	-1.92676	-4.28759
SWI4	MMM1	-0.024005	0.376712	0.69829	1.04217	-1.23979	-0.729937	-0.545692
SWI4	PLM2	1.50449	2.1183	3.5575	1.66303	-0.225842	0.499027	2.74294
SWI4	HRD3	1.13285	1.42088	1.05171	-0.284838	1.61469	1.86528	1.82393
SWI4	SGF73	NA	-4.47866	-7.22756	-6.02435	NA	1.21435	-0.530964
SWI4	CUE4	-1.7137	0.082738	-0.431452	-0.488077	-1.3057	0.618644	0.0227708
SWI4	VPS8	-6.88965	-5.44256	-4.39134	-6.25354	0.444984	0.799145	1.82727
SWI4	INP53	-1.02892	0.338591	-1.05811	-0.766702	-0.270339	1.19038	-0.461699
SWI4	ITC1	1.64935	1.59345	2.0495	0.854407	0.930305	0.817673	1.64512
SWI4	CSR2	1.17345	1.63861	1.73299	0.534126	0.740502	1.22772	1.65051
SWI4	SAP4	-0.386542	0.863137	0.586767	-0.068049	-0.350877	1.00413	0.864566
SWI4	MBP1	NA	NA	NA		NA	NA	NA
SWI4	VIK1	0.557357	-0.570826	0.144671	0.051808	0.582034	-0.657993	0.0737662
SWI4	CUP9	-1.15578	-0.56279	-0.767022	-1.16173	0.0365211	0.64556	0.495204
SWI4	TDP1	0.348953	0.314093	0.840677	-0.803525	1.31443	1.20356	2.25687
SWI4	LSM7	-4.52525	-2.74014	-6.02117	-4.40548	0.107058	1.65772	-1.48244
SWI4	STP4	0.249752	1.137	-0.099485	-0.187116	0.504279	1.42445	0.0664035
SWI4	PAM17	1.51293	1.81327	1.76723	1.20319	0.353224	0.677309	0.743875
SWI4	KIN4	-1.56314	-0.572506	-1.88096	-0.437269	-1.19699	-0.130926	-2.05877
SWI4	OCA1	0.911805	-1.02868	-0.794151	-0.834801	1.98706	-0.192942	0.00140839
SWI4	PTC3	-0.295101	0.097083	1.24303	0.06549	-0.398537	0.0418361	1.60977
SWI4	EDE1	-10.5225	-5.4889	-4.2981	-2.10587	-2.99959	-3.06626	-2.9994
SWI4	RPL21B	-1.04276	-0.002898	-1.35958	-0.872789	-0.168148	0.938567	-0.728839
SWI4	FPR1	1.31655	0.912136	1.04843	1.34433	-0.0482007	-0.496522	-0.484252
SWI4	KAR5	-0.407635	-0.350097	-0.237666	0.236434	-0.719467	-0.619374	-0.724084
SWI4	PAC10	-1.93165	-2.13612	-0.710616	-0.984826	-1.00186	-1.15853	0.327146
SWI4	BEM3	-3.05763	-0.024183	-1.42368	-0.641271	-2.55471	0.668143	-1.1397
SWI4	OPI11	NA	-3.80869	-3.88237	-1.79924	NA	-1.97339	-2.89035
SWI4	SSA2	1.0889	1.61605	1.10033	-0.632793	1.95885	2.41364	2.382
SWI4	VPS13	-2.45995	NA	-0.683079	-1.20396	-1.30879	NA	0.671176
SWI4	BLM10	NA	NA	NA		NA	NA	NA
SWI4	BUB2	-0.133794	-0.113412	-0.063008	-0.412542	0.325269	0.328022	0.434963
SWI4	HRK1	1.18785	1.22543	1.20126	0.039457	1.3316	1.29643	1.58748
SWI4	SKS1	-4.38858	-3.74859	-4.72551	-3.36052	-0.847302	-0.263753	-1.68458
SWI4	SIP2	1.34033	1.64549	2.37345	0.908168	0.49883	0.815741	2.04699
SWI4	PFK26	-2.37669	-1.60019	-2.12679	-2.15309	-0.185005	0.59442	-0.00874392
SWI4	SNF3	1.12525	0.171223	0.439471	0.143833	1.13772	0.0373401	0.359118
SWI4	HHO1	2.32319	2.72696	2.55013	1.51727	0.954257	1.40167	1.43833
SWI4	SNT1	0.745822	0.433528	1.07058	0.071842	0.772718	0.394938	1.35645
SWI4	FIG4	-2.00664	-1.59772	-1.478	-0.975303	-1.09395	-0.626216	-0.750945
SWI4	MSO1	-0.382817	-0.662763	-0.165857	-0.976943	0.678282	0.344388	1.07591
SWI4	GIS2	-1.80797	-1.65871	-1.45467	-0.833726	-1.03173	-0.836322	-0.915286
SWI4	BUB3	NA	NA	NA		NA	NA	NA
SWI4	USA1	0.4025	0.204331	0.417448	-0.921566	1.50869	1.21242	1.82739
SWI4	YLR184W	-1.5135	-1.42152	-1.47172	1.02296	-2.86188	-2.60683	-3.56752
SWI4	NRK1	-0.41273	0.347253	0.398832	-0.110859	-0.332059	0.498085	0.660341
SWI4	GYP1	-2.21179	-3.94976	-3.74308	-3.44469	1.36252	-0.373226	-0.412508
SWI4	UBR1	-2.52054	NA	-2.44479	-1.52069	-1.00988	NA	-1.32586
SWI4	KRE27	0.703377	1.71734	1.53535	1.06646	-0.423418	0.71874	0.607978
SWI4	YPL068C	-0.570718	0.269473	-0.687152	-0.156922	-0.458771	0.464158	-0.803072
SWI4	NAB6	-1.18772	-0.6083	-1.22012	0.082782	-1.38726	-0.731213	-1.87239
SWI4	YML050W	1.523	0.706985	1.27508	1.0615	0.533732	-0.389611	0.243371
SWI4	VAC14	-2.92158	-0.571285	-1.16636	0.327475	-3.51092	-0.953367	-2.15909
SWI4	GLR1	0.840784	1.49253	1.01065	0.213329	0.726723	1.39846	1.0711
SWI4	NUP2	NA	NA	NA		NA	NA	NA
SWI4	BDF2	-0.82126	-0.261913	-0.775194	-1.24552	0.49241	1.05239	0.601381
SWI4	SAM1	1.32363	0.955733	0.487244	0.077245	1.44538	0.959889	0.520051
SWI4	PSD1	-4.10987	-4.17855	-4.24508	-0.511043	-3.77167	-3.70977	-5.17676
SWI4	PSP2	-1.06631	-1.30426	-0.10641	-0.065837	-1.08814	-1.29768	-0.11401
SWI4	RPD3	-0.133458	-0.089082	-1.08636	0.043679	-0.190846	-0.133974	-1.63131
SWI4	NTO1	0.105874	-0.846538	-0.607911	-0.696819	0.918436	-0.146243	0.0687121
SWI4	PSR2	1.09777	0.958656	0.747226	0.192568	1.04922	0.836869	0.723621
SWI4	YLR021W	-0.288853	1.13094	-0.112141	0.487009	-0.868672	0.703168	-0.900059
SWI4	YBR030W	-0.101395	-0.520662	-0.440427	-0.996044	1.01119	0.514879	0.719614
SWI4	MKK2	-1.71488	-0.725313	-0.711468	-2.15402	0.511294	1.50128	1.9526
SWI4	ERV46	-2.73168	0.210826	-1.00347	-1.10231	-1.7097	1.41271	0.0850764
SWI4	YGR203W	-0.054852	-0.508614	-1.11059	-0.429157	0.433451	-0.0769546	-1.00566
SWI4	CNE1	1.82051	1.75117	2.1154	0.94679	1.02401	0.890983	1.61929
SWI4	IPT1	0.046104	-0.951505	-0.687821	-0.848016	1.02194	-0.0973486	0.168133
SWI4	INM1	2.09756	1.345	1.45263	1.91008	0.183331	-0.676021	-0.724871
SWI4	TAZ1	0.302473	0.438256	0.788945	-0.231671	0.614407	0.724665	1.37933
SWI4	FUS3	2.06247	NA	1.46748	0.615778	1.70547	NA	1.1547
SWI4	NAP1	-10.4797	-6.30589	-7.96124	-5.33527	-0.804227	-0.0765546	-1.38615
SWI4	MNN11	0.440318	-1.19451	-1.92189	-11.3742	7.43943	4.78284	5.87381
SWI4	SFK1	0.680891	1.12291	0.547049	-0.073863	0.864163	1.30825	0.816855
SWI4	SAP185	-0.315214	-0.38138	-0.182682	0.416743	-0.818967	-0.845715	-0.900446
SWI4	PBP1	-0.629622	0.592055	0.453374	0.507251	-1.27738	0.0912138	-0.132732
SWI4	RMI1	-1.50918	-0.553054	-2.09035	-1.08256	-0.434914	0.572119	-1.4415
SWI4	RPS30A	-1.52842	-2.00486	-2.59261	-0.344608	-1.29123	-1.70269	-3.17661
SWI4	YJL169W	1.65128	1.06664	1.90523	1.3297	0.367307	-0.306752	0.764285
SWI4	RPN13	0.543209	1.60764	0.388672	0.148607	0.456429	1.59529	0.280914
SWI4	UBC5	0.094635	-0.067309	0.150943	-0.624963	0.824363	0.604566	1.03497
SWI4	GAL1	-0.303072	-1.6305	-0.36867	-1.20292	1.01694	-0.424128	1.10821
SWI4	YLR287C	NA	NA	NA		NA	NA	NA
SWI4	GAL80	0.188379	-0.179823	0.846021	0.949613	-0.885715	-1.20012	-0.205265
SWI4	PEX15	-0.793692	-0.557742	-0.532814	0.143655	-1.05149	-0.742247	-1.00887
SWI4	ENT4	-2.09	-2.31474	-2.96778	-3.40348	1.44682	1.13825	0.554805
SWI4	PKH3	1.23182	0.733886	0.979624	0.636028	0.689961	0.105501	0.428287
SWI4	PTC7	-0.042013	0.207246	0.091918	-0.362819	0.372884	0.617842	0.583008
SWI4	HMG1	1.2823	1.71329	0.839099	0.437377	0.979229	1.42007	0.510636
SWI4	INP54	2.47031	-0.076268	1.31981	2.03061	0.502769	-2.30755	-1.09011
SWI4	IOC3	0.012287	-0.164496	-0.903765	-0.01379	0.039216	-0.15317	-1.30932
SWI4	AIR2	-0.890556	-0.93855	-0.71985	-0.725908	-0.162251	-0.212791	-0.0468358
SWI4	LEO1	-3.531	-1.59096	-1.58671	-2.92616	-0.514768	1.39538	1.79598
SWI4	TLG2	-4.31424	-4.88148	-6.71361	-4.9265	0.731702	0.241966	-1.36352
SWI4	SWC5	2.86243	1.76315	3.36397	1.60515	1.53824	0.156679	2.49712
SWI4	PRM6	0.493364	1.18413	1.52151	0.540386	-0.0564275	0.70297	1.33953
SWI4	RXT2	-13.8341	-7.98221	-11.349	-10.4051	0.0865969	1.306	-0.0840411
SWI4	TPK3	-2.13553	-3.92524	-3.22361	-2.29581	0.222914	-1.53893	-1.31026
SWI4	LSP1	-0.03388	1.10919	0.272402	-0.038593	0.0150295	1.25463	0.380729
SWI4	SWC3	NA	NA	NA		NA	NA	NA
SWI4	SIZ1	-3.73133	-1.33526	-0.531773	-0.217785	-3.73277	-1.16977	-0.498769
SWI4	PPH22	-1.66537	-2.40901	-3.10523	-1.89081	0.281841	-0.495976	-1.71393
SWI4	BRE5	-6.05307	-7.39477	-9.26431	-4.30949	-0.652987	-1.11595	-2.78596
SWI4	UPF3	-4.18943	-3.08501	-2.64943	-2.69835	-1.42086	-0.343553	0.0255572
SWI4	CLA4	NA	-8.27687	NA	-7.94568	NA	0.516161	NA
SWI4	EMP70	-1.41174	-0.34793	-0.578341	-0.563707	-0.919274	0.238858	-0.0756942
SWI4	CLB4	-0.053944	1.68891	1.09118	-0.435425	0.441575	2.32345	2.09138
SWI4	MMS2	-2.66494	-0.574204	-1.31611	-0.930198	-1.82284	0.388612	-0.588644
SWI4	LSM6	-1.64326	-1.15261	-1.6314	-1.33355	-0.307497	0.207056	-0.466249
SWI4	YHP1	-0.496169	1.02374	0.007271	0.210617	-0.79047	0.888352	-0.34307
SWI4	UME1	-1.09905	-1.43754	-1.2719	1.19918	-2.59217	-2.81247	-3.5343
SWI4	IST3	-1.31607	-1.3678	-2.94874	-1.5832	0.321168	0.242797	-1.92162
SWI4	VIP1	-3.61542	-1.98121	-2.41656	-0.980601	-2.74727	-1.01849	-2.03306
SWI4	GIP3	1.32032	0.469849	1.16192	0.346386	1.12902	0.14011	1.09691
SWI4	APQ12	1.70924	0.762487	0.844603	1.59005	0.113989	-0.94015	-1.12628
SWI4	SOK2	-1.42896	-1.86449	-1.10049	-0.339672	-1.18653	-1.56221	-1.11637
SWI4	ZDS2	0.717438	-1.7884	-0.617566	-0.129141	0.96812	-1.74276	-0.744243
SWI4	TEP1	0.8052	0.559762	1.32217	0.200473	0.700333	0.392374	1.53066
SWI4	MDM38	-2.53672	-3.06192	-2.81834	-1.2327	-1.36037	-1.83385	-2.22411
SWI4	NUP188	-4.20244	-0.910785	-0.386577	-1.07507	-3.19845	0.185854	0.904929
SWI4	YGR237C	-2.10561	-3.25065	-2.98484	-2.88156	0.877162	-0.297818	-0.18259
SWI4	YDR287W	-1.0346	-0.102273	-0.214512	-0.050166	-1.07037	-0.0476982	-0.288187
SWI4	YAF9	-1.12798	-0.997608	-0.532504	-0.661164	-0.496977	-0.343727	0.124153
SWI4	NOP12	-0.815476	NA	-1.94187	-0.359281	-0.485213	NA	-2.25182
SWI4	PPZ1	-4.27239	-0.841699	-1.05913	-1.66481	-2.65473	0.873138	0.789508
SWI4	FIR1	NA	NA	NA		NA	NA	NA
SWI4	GUP2	-2.01762	0.206162	-0.520702	-0.486934	-1.63817	0.749449	-0.10238
SWI4	MSH4	-0.567835	-0.35996	-0.337249	-0.552988	0.00369094	0.214524	0.246682
SWI4	SGM1	1.88105	1.06362	1.82137	1.10041	0.913302	-0.0528489	0.967987
SWI4	NBP2	NA	-9.33292	-8.65979	-8.68163	NA	0.44594	0.286784
SWI4	LRP1	0.202006	-0.700793	-0.238826	-0.085725	0.335439	-0.6499	-0.272363
SWI4	BEM2	NA	NA	NA		NA	NA	NA
SWI4	SRB8	0.94631	0.538917	0.819021	-0.215076	1.32452	0.814591	1.3983
SWI4	RPL33B	-0.372515	-0.338696	-0.266083	-0.145064	-0.247807	-0.199088	-0.227216
SWI4	YDJ1	NA	NA	NA		NA	NA	NA
SWI4	ELP6	-1.4384	-2.30594	-2.46725	-0.894327	-0.562913	-1.4263	-2.2223
SWI4	YER139C	NA	NA	NA		NA	NA	NA
SWI4	MDY2	-1.24849	0.285451	-0.836089	-0.652873	-0.639653	1.01177	-0.310809
SWI4	PHO84	NA	NA	NA		NA	NA	NA
SWI4	KAR3	-3.93428	NA	-5.432	-3.81207	0.0283879	NA	-1.75935
SWI4	SEM1	-6.53758	-2.69167	-6.32945	-3.14669	-2.18099	0.501781	-3.46977
SWI4	SMP2	NA	NA	NA		NA	NA	NA
SWI4	YML119W	-1.14487	0.972878	-0.295884	-0.013037	-1.23365	1.06268	-0.454946
SWI4	PUF4	NA	NA	NA		NA	NA	NA
SWI4	SFB2	0.214176	1.05837	0.562448	0.548126	-0.368377	0.556849	-0.0382109
SWI4	AGE2	-3.03728	-4.40808	-3.0436	-2.91777	-0.0521286	-1.29516	-0.213425
SWI4	TPP1	1.17579	0.015498	0.068224	0.861563	0.35856	-0.896999	-1.17333
SWI4	SLT2	NA	-17.9727	NA	-19.0202	NA	0.203251	NA
SWI4	YOR164C	NA	NA	NA		NA	NA	NA
SWI4	ATG1	NA	NA	NA		NA	NA	NA
SWI4	RIM13	NA	-0.619747	-0.216156	-0.415765	NA	-0.203632	0.223983
SWI4	RAS1	1.99019	1.1698	2.64159	1.53231	0.5284	-0.418339	1.54978
SWI4	CWH41	-1.28851	-0.371883	-1.45313	-0.034687	-1.36879	-0.352659	-2.03354
SWI4	OST5	0.797605	1.94998	2.05975	1.12858	-0.386132	0.920666	1.277
SWI4	JIP4	-0.051711	0.135692	0.218494	-0.936632	1.01153	1.15511	1.56862
SWI4	TUB3	-0.107407	1.09211	0.110593	0.644336	-0.841367	0.488481	-0.808016
SWI4	MLP2	-1.02361	-0.519131	-1.4384	-1.08812	0.100337	0.613876	-0.539119
SWI4	PCL6	NA	NA	-1.62746	-2.14863	NA	NA	0.67096
SWI4	TSR2	NA	NA	NA		NA	NA	NA
SWI4	SAS4	-0.110128	-1.23239	-0.220953	-0.749527	0.733568	-0.49858	0.686914
SWI4	SUT2	-2.19771	-0.781616	-0.897036	-1.67517	-0.521278	0.946205	1.02918
SWI4	CMK2	1.83431	2.06413	2.03613	1.58601	0.271964	0.525341	0.583491
SWI4	ERV14	-1.32325	NA	-3.02187	-1.84264	0.597455	NA	-1.66556
SWI4	MUD2	-1.80493	-1.5507	-2.03493	-0.949346	-0.902416	-0.604363	-1.56106
SWI4	SDC1	-6.28406	-5.21321	-5.04632	-3.89741	-1.03682	-0.731229	-1.41914
SWI4	BNI4	-10.0292	-7.14371	-9.43704	-7.37742	0.0736837	0.687669	-0.747137
SWI4	SWI4	NA	NA	NA		NA	NA	NA
SWI4	ARG80	-1.44085	-2.0303	-3.07148	-1.48708	0.0804156	-0.533057	-2.22241
SWI4	SOY1	1.09997	0.686602	0.801268	0.964577	0.145864	-0.305842	-0.289869
SWI4	YMR073C	-9.4308	-6.32198	-4.88195	-4.77594	-0.790455	-0.359388	-0.10246
SWI4	GLC8	-1.28583	1.56476	0.491619	0.053887	-1.46394	1.65202	0.559078
SWI4	YMR209C	-0.576516	-0.534096	-2.49398	-1.2715	0.790009	0.792002	-1.73811
SWI4	MGA2	NA	NA	NA		NA	NA	NA
SWI4	HXT17	0.385746	0.446997	-0.311809	-0.004774	0.451808	0.491302	-0.488985
SWI4	LHP1	-1.65469	0.324591	-2.16908	-1.65043	0.0352049	2.10093	-0.765676
SWI4	GCN20	2.11624	NA	1.21391	1.11675	1.1911	NA	0.0771024
SWI4	GIS1	1.59785	0.224662	1.39647	0.72411	1.02403	-0.526221	0.898569
SWI4	SYS1	-0.892762	-2.4356	-0.991978	-1.68226	0.890459	-0.735933	0.907079
SWI4	PUS7	NA	1.88664	2.0053	1.18029	NA	0.788181	1.12396
SWI4	HOC1	NA	-14.26	-15.0851	-15.3881	NA	0.6116	0.332286
SWI4	YGL059W	-0.341912	0.282103	-0.541493	0.398491	-0.828529	-0.11646	-1.37969
SWI4	LTE1	-1.80156	1.3103	1.03623	1.01411	-3.17796	0.320773	-0.0300709
SWI4	YPL236C	1.03838	1.2338	1.26656	0.741647	0.342714	0.537049	0.687992
SWI4	BUD2	-13.518	-7.82617	-7.29402	-9.34004	-0.0983499	1.08291	1.23927
SWI4	YDR067C	3.72788	2.72376	2.47735	1.37567	2.99563	1.56673	1.52281
SWI4	RPS16A	-1.23778	-2.30625	-3.05531	-0.488283	-0.810122	-1.86627	-3.59579
SWI4	YKL171W	-1.12462	-1.50224	-1.73059	-0.927596	-0.184694	-0.576663	-1.1683
SWI4	SAP30	-1.87904	-0.764639	-1.3147	0.072631	-2.14183	-0.887591	-1.99015
SWI4	GDA1	-6.43839	-1.84394	0.028779	0.064406	-6.54476	-2.00621	-0.10705
SWI4	MED1	-3.72659	-2.16272	-3.92776	-2.00894	-1.72383	-0.124097	-2.66564
SWI4	KSP1	0.402583	1.03204	-0.499854	0.24042	0.193281	0.864809	-1.09865
SWI4	HMT1	1.24637	1.60158	1.30025	1.03019	0.241952	0.629558	0.324025
SWI4	YOR112W	1.71648	0.912454	1.52879	0.819334	1.05186	0.100316	0.95156
SWI4	YBR108W	1.08936	0.108647	1.41191	-0.090403	1.34532	0.220966	2.06989
SWI4	YNL296W	-1.51828	-0.337066	-1.40757	-1.36445	-0.13762	1.09869	-0.112222
SWI4	LEA1	-0.593916	0.234237	-0.186362	-0.046607	-0.609924	0.308461	-0.253582
SWI4	WHI2	4.08215	3.49719	3.26753	3.01104	1.29216	0.531581	0.307857
SWI4	OPI7	0.556914	0.811272	0.543284	0.599611	-0.0514057	0.230057	-0.138303
SWI4	SCD6	-2.54222	-0.908803	0.570238	-0.47258	-2.18242	-0.449256	1.41058
SWI4	TEF4	-4.891	-4.76301	-4.98347	-3.39014	-1.07852	-1.01671	-1.96508
SWI4	PML39	0.145009	0.446233	0.149767	0.170562	-0.0192352	0.302927	-0.0861774
SWI4	CIN1	0.653675	-0.015967	-0.007051	-0.010449	0.76156	0.00213825	-0.0521322
SWI4	KKQ8	-0.205379	0.101814	-0.623566	-0.162907	-0.0383894	0.291214	-0.70517
SWI4	MRE11	-0.247232	1.30522	1.23043	1.52678	-2.06167	-0.26018	-0.484886
SWI4	COG5	-4.14747	-4.1021	-4.48219	-4.77578	0.749226	0.71462	0.334879
SWI4	ASH1	NA	NA	NA		NA	NA	NA
SWI4	ISW1	-1.34454	-1.01407	-1.45193	-1.86195	0.595332	0.898821	0.517394
SWI4	UBP6	-3.6349	-2.39337	-3.11129	-3.06183	-0.482285	0.716155	-0.10136
SWI4	CLB2	-6.5866	-5.35238	-6.1574	-3.75396	-1.30302	-0.933345	-2.61685
SWI4	PCD1	-0.666968	-0.170094	-0.475136	-0.245741	-0.467184	0.0889608	-0.379727
SWI4	ADO1	NA	NA	NA		NA	NA	NA
SWI4	SIL1	-1.92205	0.454488	-0.525378	-1.31777	-0.609048	1.90383	1.04983
SWI4	YPL041C	0.846183	0.198542	0.382368	-0.520181	1.55658	0.776862	1.21319
SWI4	TPK1	NA	NA	NA		NA	NA	NA
SWI4	YOL050C_delta	-7.29026	-8.74014	-6.08876	-3.90472	-1.18153	-1.54899	-2.37673
SWI4	FEN1	-3.48912	-2.75965	-2.92346	-2.40611	-1.05999	-0.310293	-0.748899
SWI4	YCR079W	0.650607	NA	1.13874	1.51059	-1.03799	NA	-0.592709
SWI4	YKL023W	-1.14683	-0.466813	-0.951445	-1.00254	-0.127218	0.578699	0.0159715
SWI4	FBP26	-0.733301	NA	-1.3003	-0.878103	0.180542	NA	-0.639068
SWI4	PKH1	0.688283	1.03128	0.527796	-0.289642	1.11682	1.42104	1.09341
SWI4	LAT1	-3.7464	-1.65335	-3.03391	-1.56731	-2.20652	-0.0628033	-2.0605
SWI4	SEC66	-15.1492	-15.3704	-15.8946	-12.9565	0.434209	-0.0815528	-0.762485
SWI4	JJJ1	1.20498	1.16339	2.01046	1.98739	-0.989186	-0.974204	-0.0321451
SWI4	YJR119C	-1.29193	-2.48022	-3.45424	-2.07087	0.876136	-0.3849	-1.93333
SWI4	STI1	1.81911	0.534741	2.00014	1.43198	0.441837	-0.983616	0.753672
SWI4	YBR159W	1.97746	1.7763	1.52412	1.20514	0.913149	0.629303	0.393899
SWI4	SNF1	0.640513	0.776801	-0.425081	1.01625	-0.43811	-0.263679	-2.08521
SWI4	RTG2	3.35175	2.46233	2.97564	2.1644	1.47125	0.314368	1.13378
SWI4	ECM22	-0.129781	0.325493	-0.795923	-0.544865	0.479617	0.939067	-0.405426
SWI4	SEC72	-2.78008	-2.8612	-2.80633	-1.68645	-1.10954	-1.16596	-1.584
SWI4	GET1	-2.11786	-1.58361	-0.936499	-0.806464	-1.39918	-0.786701	-0.23664
SWI4	APL6	-1.23717	-1.5873	-1.11912	0.27925	-1.70707	-1.96201	-2.02475
SWI4	FLX1	2.18654	2.11772	1.38516	1.34587	0.996771	0.863603	-0.00554511
SWI4	AEP2	3.06584	2.21909	2.54528	2.73157	0.354873	-0.652086	-0.348055
SWI4	PEX17	-1.88249	-2.97457	-4.24426	-1.61403	-0.248474	-1.35557	-3.63861
SWI4	HOM6	NA	NA	NA		NA	NA	NA
SWI4	HLJ1	0.107204	-0.537435	-0.222728	-0.107625	0.252905	-0.451729	-0.218891
SWI4	MMS4	-1.73062	-0.394112	-1.93927	-1.01946	-0.745015	0.673484	-1.33067
SWI4	ISR1	0.913913	0.200563	0.071431	0.886068	0.0305023	-0.751878	-1.2033
SWI4	YLR091W	-2.28589	-2.38867	-1.99373	-1.67699	-0.614009	-0.693421	-0.486721
SWI4	SUR1	-0.508843	NA	-1.7534	-2.44829	2.14373	NA	0.910128
SWI4	HST4	0.444179	0.709822	1.24641	0.823647	-0.442438	-0.126183	0.542105
SWI4	EKI1	-1.02083	-0.354013	-1.54414	-1.85552	0.939726	1.5768	0.381118
SWI4	AAC3	-0.560973	-0.855989	-0.4572	-1.29143	0.829301	0.471032	1.10818
SWI4	KAP120	-1.10573	-1.16288	-0.805718	-1.78163	0.766654	0.661161	1.30405
SWI4	SER2	-0.81387	0.444092	-0.758645	-1.8146	1.12067	2.40095	1.4153
SWI4	YPR152C	0.11064	-0.770658	-0.048479	-0.179468	0.33813	-0.624358	0.127418
SWI4	IES1	-1.7673	-3.01178	NA	-1.02345	-0.780637	-1.9962	NA
SWI4	PLC1	NA	NA	NA		NA	NA	NA
SWI4	YNL235C	-0.515938	-1.57124	-2.66892	-0.393236	-0.129219	-1.23378	-3.19326
SWI4	RRD1	-9.57476	-10.1385	-7.40203	-4.33667	-1.27507	-1.41367	-2.40135
SWI4	TUS1	1.36099	-1.75269	1.16457	0.299996	1.23011	-2.15886	1.16638
[truncated: 32,366 more rows]
