# Supplementary material for: Differential genetic interactions of yeast stress response MAPK pathways
Source: Mol Syst Biol. 2015 Apr 17;11(4):800. doi: 10.15252/msb.20145606 (PMC4422557; doi:10.15252/msb.20145606)
Supplement: Supplementary file 8 [file msb0011-0800-sd8.xls]

## Sheet: Sheet1
Query Gene	Protein complex	Condition
BCK1	26S Proteasome	ZY
SSK2	a-1,6-mannosyltransferase	ZY
PTP2	a-1,6-mannosyltransferase	ZY
NBP2	a-1,6-mannosyltransferase	ZY
PPZ1	a-1,6-mannosyltransferase	ZY
SWI4	a-1,6-mannosyltransferase	ZY
PTC2	Actin filaments	OX
BUD14	Actin filaments	ZY
NBP2	Actin filaments	SO
PKC1	Actin filaments	CA
MKK1	Actin filaments	CA
BCK1	AP-3 adaptor	CA
NMD5	AP-3 adaptor	SO
PKC1	AP-3 adaptor	CA
SKO1	AP-3 adaptor	ZY
MSG5	CK2	SO
BCK1	Clathrin AP complex	ZY
BCK1	Clathrin AP complex	CA
SKN7	Clathrin AP complex	ZY
BUD14	Clathrin AP complex	ZY
HOG1	Clathrin AP complex	SO
NBP2	Clathrin AP complex	SO
PKC1	Clathrin AP complex	CA
SKO1	Clathrin AP complex	ZY
SLT2	Clathrin AP complex	ZY
TSC11	COMA	CR
BCK1	COMPASS	ZY
SKN7	COMPASS	OX
SLT2	COMPASS	ZY
KOG1	COP	CA
SWI4	COP	ZY
MKK2	Cpr6-Hsc82-Sti1-Hsp82	ZY
MKK2	Cpr6-Hsc82-Sti1-Hsp82	CR
SHO1	Cytoplasmic ribosomes	SO
NBP2	Cytoplasmic ribosomes	CA
MSB2	Cytoplasmic ribosomes	SO
MSB2	Cytoplasmic ribosomes	ZY
PPZ1	Cytoplasmic ribosomes	ZY
RLM1	Cytoplasmic ribosomes	CR
PKC1	Cytoplasmic ribosomes	CA
MSN1	Cytoplasmic ribosomes	OX
TSC11	Cytoplasmic ribosomes	ZY
TSC11	Cytoplasmic ribosomes	CR
MKK1	Cytoplasmic ribosomes	OX
SWI4	Cytoplasmic ribosomes	SO
RLM1	cytosolic small ribosomal	SO
HOG1	DNA repair	SO
HOT1	DNA repair	OX
BCK1	Elongator holoenzyme	CR
PKC1	Elongator holoenzyme	CA
KOG1	Elongator holoenzyme	CA
NBP2	ERAD-L	ZY
YPK2	Exosome	CA
MSG5	Exosome	CA
SWI4	Exosome	SO
BCK1	Golgi transport	ZY
SKN7	Golgi transport	ZY
BUD14	Golgi transport	ZY
HOG1	Golgi transport	SO
PBS2	Golgi transport	ZY
SLT2	Golgi transport	ZY
BUD14	HIR	ZY
HOG1	HIR	ZY
PPZ1	INO80	OX
PKC1	INO80	ZY
PKC1	INO80	CA
SKO1	INO80	SO
SKO1	INO80	ZY
TSC11	Kinetochore	CR
KSS1	Large ribosomal	CR
BCK1	Large ribosomal	OX
PTP2	Mediator	OX
SKN7	Microtubules	OX
PTK2	NPC	SO
PTP2	NPC	SO
NMD5	NPC	SO
PBS2	NPC	CA
PTC1	NPC	CR
SLT2	NPC	ZY
SHO1	NuA4	SO
PBS2	NuA4	ZY
PTC3	NuA4	OX
SSD1	Nucleosomal complex	ZY
KSS1	Oligosaccharyltransferase	CA
RLM1	Oligosaccharyltransferase	CR
BCK1	Pho85	CA
AVO1	Pho85	ZY
AVO1	Pho85	CR
SPA2	Pho85	ZY
CRZ1	Pho85	CR
SWI4	Pho85	ZY
SKM1	Polysome	SO
PTP2	PP2A	ZY
TOR1	Prefoldin	CR
BCK1	Proteasome Reg. Particle	ZY
PTP3	Replication fork	OX
HOG1	Retromer	ZY
OPY2	Retromer	SO
KOG1	Retromer	CA
SWI4	Retromer	ZY
PTP2	RNApol II holoenzyme	OX
MSG5	RNApol II holoenzyme	ZY
SLM2	Rpd3L	CA
SKN7	RSC complex	OX
SSD1	RSC complex	ZY
PPZ1	S/T phosphatase	OX
TSC11	S/T phosphatase	CR
MID2	SAGA	CA
MID2	SAGA	CR
MSG5	SAGA	CA
TOR2	SCF ligase	CR
PBS2	SCF ligase	OX
PKC1	SCF ligase	SO
MSG5	SCF ligase	ZY
MSN1	SCF ligase	OX
SHO1	Set3C	OX
NBP2	Set3C	ZY
MSB2	Set3C	OX
MKK1	Set3C	CR
PTC2	SNAREs	SO
BCK1	SNAREs	CA
SKO1	SNAREs	SO
PPG1	SNAREs	OX
SWI4	SNAREs	SO
MSG5	snRNP U6	CR
NBP2	TRAPP	SO
